# Supplementary material for: Data-Driven Quantitative Intrinsic Hazard Criteria for Nanoproduct Development in a Safe-by-Design Paradigm: A Case Study of Silver Nanoforms
Source: ACS Appl Nano Mater. 2023 Feb 16;6(5):3948–62. doi: 10.1021/acsanm.3c00173 (PMC10012170; doi:10.1021/acsanm.3c00173)
Supplement: Supplementary file 1 — an3c00173_si_001.xlsx [file an3c00173_si_001.xlsx]

## Sheet: Institution
ID_Institution	Department	Institution	City	State	Zipcode	Country
1	Bernal	University of Limerick	Limerick	-	-	Ireland
2	Department of Earth and Environmental Sciences	University of Milano-Bicocca	Milan	-	20126	Italy
3	CEA, CNRS, INP, IRIG, SYMMES	Univ. Grenoble Alpes,	Grenoble	-	38000	France
4	Istituto di Scienza e Tecnologia dei Materiali Ceramici (CNR-ISTEC)	CNR	Faenza		48018	Italy

## Sheet: Data creators
ID_Institution	Lastname	Middlename	Firstname	Email	Phone	Web
1	Haq	Ul	Ehtsham	Ehtsham.U.Haq@ul.ie		https://bernalinstitute.com/
1	O'Mahony	-	Charlie	Charlie.OMahony@ul.ie		https://bernalinstitute.com/
2	Mantecca	-	Paride	paride.mantecca@unimib.it	(+) 390264482917	https://www.disat.unimib.it/en
2	Bengalli	Daniela	Rossella	rossella.bengalli@unimib.it	(+) 390264482928	https://www.disat.unimib.it/en
2	Motta	-	Giulia	g.motta15@campus.unimib.it		https://www.disat.unimib.it/en
3	Kose	-	Ozge	Ozge.KOSE@cea.fr
3	Carriere	-	Marie	marie.carriere@cea.fr
4	Gardini	-	Davide	davide.gardini@istec.cnr.it		https://www.istec.cnr.it/
4	Blosi	-	Magda	magda.blosi@istec.cnr.it		https://www.istec.cnr.it/
4	Costa	-	Anna	anna.costa@istec.cnr.it		https://www.istec.cnr.it/

## Sheet: Protocols
protocolId	step ID	Name of Protocol	referencingId	durationValue/Unit	durationUnits	description	Reference (Guideline: OECD_ISO_etc)	Guiding Principle
System independent
1		TEM					Test No. 101. OECD Guidelines for the Testing of Chemicals Section 1- Physical-Chemical properties Link: https://www.oecd-ilibrary.org/environment/test-no-101-uv-vis-absorption-spectra_9789264069503-en#:~:text=Test%20No.-,101%3A%20UV%2DVIS%20Absorption%20Spectra,be%20susceptible%20to%20photochemical%20degradation.	(Using OECD guiding principles:ENV/JM/MONO(2019)12, Series on the Safety of Manufactured Nanomaterials, No. 90. ENV/JM/MONO(2019)13, Series on the Safety of Manufactured Nanomaterials, No. 91.)
	1	Film				Lacy Carbon
	2	Sample preparation fluid				MiliQ Water / Ethanol
	3	Deposition				Drop cast
2		XPS					Test No. 101. OECD Guidelines for the Testing of Chemicals Section 1- Physical-Chemical properties Link: https://www.oecd-ilibrary.org/environment/test-no-101-uv-vis-absorption-spectra_9789264069503-en#:~:text=Test%20No.-,101%3A%20UV%2DVIS%20Absorption%20Spectra,be%20susceptible%20to%20photochemical%20degradation.	(Using OECD guiding principles:ENV/JM/MONO(2019)12, Series on the Safety of Manufactured Nanomaterials, No. 90. ENV/JM/MONO(2019)13, Series on the Safety of Manufactured Nanomaterials, No. 91.)
	1	Sample Temperature:				20-30 oC
	2	X-Ray Gun:				mono Al Ka 1486.58 eV; 300 W (20 mA, 15kV),
	3	Pass Energy:				160 eV for survey spectra and 20 eV for narrow regions
	4	Step:				1.0 eV (survey), 0.05 eV (regions)
	5	Dwell:				50ms (survey), 100 ms (regions)
	6	Sweeps:				survey (~3), narrow regions (8-18)
	7	Calibration:				the C 1s line at 284.8 eV was used as charge reference.
	8	Other:				spectra were collected in the normal to the surface direction XPS detection limit is estimated to be ~0.1 at%.
3		XRD				Test Condition: 40kV, 35mA; Target materials: a graphite-monochromatised Cu Kα radiation of wavelength 1.54060 Å; Scan range: Diffraction patterns were collected in θ–2θ configuration at room temperature in the range 10–80°; Sample prepare: (Sample preparation is as follows) YouTube Videos by University of Tennessee for PANAlytical Instruments	The data analysis:(Refer to the following paper)
	1	Zero Background Disk				https://www.youtube.com/watch?v=PxBKvt0j_6I	Tutorial on Powder X-ray Diffraction for Characterizing Nanoscale Materials(ACS Nano 2019, 13, 7, 7359–7365)
	2	Solid Samples				https://www.youtube.com/watch?v=zfXtCcF6VVs
	3	Back Loaded Sample holder (16 mm) or 27 mm				https://www.jiamdiffraction.com/sample-preparation	With reference to the standard: STAS SR 13203-1994;
	4	Air sensitive sample using Kapton Film with Zero Background Disk and Transmission holder				-Running sample in reflection mode using a transmission holder with a ZB Disk
	5	Introduction to High Score Malvern PANAlytical				https://www.youtube.com/watch?v=6yLJVnPcmOY
Lung Toxicity & Sample preparation
4		DLS
		Stock solutions were diluted in different media and placed in disposable cuvettes for analysis
		Analysis parameters:
	1	Material: Silver or Titanium dioxide				dry powder (Ag-PVP, Ag-NKD, TiO2 NM 105), suspension (Ag-HEC, TiO2/SiO2, TiO2-N)
	2	sample weight				7-10 mg
	3	Dispersant (stock suspension)				7-10 mg
	4	Sonicate		10min	min	40 W ( with 1.0s (run) 1.0s (pause) pulses(Sonopuls HD3100 (Bandelin) with 2 mm probe (MS-72))
	5	Dilute				1:10, 1:100 in mQ or media
	6	Vortexing		30	s
	7	Dispersant (test solution)				mQ, DI, DMEM, LHC-9, Fet solution
	8	Temperature				25, 26 or 37°C
	9	Refractive Index				0.20 (Ag), 1.47 (TiO2/SiO2), 2.30 (TiO2)
	10	Absorption index				0.70 (Ag), 0.20 (TiO2)
	11	Measurement angle				90°
	12	Data processing				Multiple Narrow
	13	Reports				correlogram, cumulus fit, intensity PSD, ink peak, expert advice
	14	Final values				z-average, PdI
5		MTT test					ISO 10993-5:2009(E)
	1	seeds cells in multiwell
	2	incubate at 37°C, 5% CO2		18-24	h
	3	remove cell medium and wash in PBS 1X
	4	treatment with NPs		24	h	concentrations (0.1, 1, 10, 20, 50, 100 ppm)
	5	remove cell medium and wash in PBS 1X
	6	incubation with MTT solution (0.3 mg/mL)		3	h
	7	removal of MTT solution
	8	solubilization with Isopropanol or DMSO		10	min
	9	read with Tecan Infinite 200 Pro at 570-690 nm; subtract values at 690nm to the one at 570 nm
	10	calculate % viability= (OD570treated/ OD570 negative control)x100
6		Alamar Blue
	1	seeds cells in multiwell
	2	incubate at 37°C, 5% CO2		18-24	h
	3	remove cell medium and wash in PBS 1X
	4	treatment with NPs		24	h
	5	remove cell medium and wash in PBS 1X
	6	incubate with a solution of cell medium and 10% of Alamar Blue reagent		2	h
	7	transfer 200 ul of supernatants in a 96-well black plate reader
	8	read with spectrofluorimeter TECAN the fluorescence at 560/590 nm; subtract values at 590nm to the one at 560 nm
	9	calculate % viability= (Fluo570treated/ Fluo570 negative control)x100
Intestinal Toxicity & Sample preparation
7		Protocol for physicochemical characterization for digested NP in non filtered Fluid
	1	20mg/ml AgNPs in H2O is diluted in saliva and incubated 15 min at 37°C (final concentration 7,5mg/ml)
	2	7,5mg/ml Saliva-NP fluid is diluted in gastric fluid and incubated 4h at 37°C (final concentration is 2,5mg/ml)
	3	2,5mg/ml gastric-NP suspension is diluted in intestinal fluid and incubated for 4h at 37°C (final concentration is 1mg/ml)
	4	1 mg/ml intestinal-NP suspension is diluted in culture media to reach 0,05mg/ml
	5	Then for the DLS measurement, samples are further diluted to 0,05mg/ml in DIH2O
8		Protocol for physicochemical characterization for NONdigested (no incubation) NP in non filtered Fluid
	1	20mg/ml AgNPs in H2O is diluted in saliva NO INCUBATION (final concentration 7,5mg/ml)
	2	7,5mg/ml Saliva-NP fluid is diluted in gastric fluid NO INCUBATION (final concentration is 2,5mg/ml)
	3	2,5mg/ml gastric-NP suspension is diluted in intestinal fluid NO INCUBATION (final concentration is 1mg/ml)
	4	1 mg/ml intestinal-NP suspension is diluted in culture media to reach 0,05mg/ml
	5	Then for the DLS measurement, samples are further diluted to 0,05mg/ml in DIH2O
9		Protocol for physicochemical characterization for digested NP in filtered Fluid
	1	Washing the filters: 15 ml dH2O is added to 50 mL filtration tube and centrifuge for 30 min at 4500 rpm and dry the filter
	2	Filtering the fluids: 15 mL of each fluid added to 50 mL filtration tube and centrifuge for 30 min at 4500 rpm
	3	Collect the bottom fluid
	4	Bottom fluid re-filtered in Amicon Ultra-0,5ml centrifuge filter tubes for 30 min at 15000rcf
	5	filtered bottom centrifuged with new tube and bottom fluid is collected,
	6	20mg/ml AgNPs in H2O is diluted in filtered saliva and incubated 15 min at 37°C (final concentration 7,5mg/ml)
	7	7,5mg/ml filteredSaliva-NP fluid is diluted in filtered gastric fluid and incubated 4h at 37°C (final concentration is 2,5mg/ml)
	8	2,5mg/ml filtered gastric-NP suspension is diluted in filtered intestinal fluid and incubated for 4h at 37°C (final concentration is 1mg/ml)
	9	1 mg/ml filtered intestinal-NP suspension is diluted in culture media to reach 0,05mg/ml
	10	Then for the DLS measurement, samples are further diluted to 0,05mg/ml in DIH2O
10		Protocol for physicochemical characterization for non-digested NP in filtered Fluid
	1	Washing the filters: 15 ml dH2O is added to 50 mL filtration tube and centrifuge for 30 min at 4500 rpm and dry the filter
	2	Filtering the fluids: 15 mL of each fluid added to 50 mL filtration tube and centrifuge for 30 min at 4500 rpm
	3	Collect the bottom fluid
	4	Bottom fluid re-filtered in Amicon Ultra-0,5ml centrifuge filter tubes for 30 min at 15000rcf
	5	filtered bottom centrifuged with new tube and bottom fluid is collected,
	6	20mg/ml AgNPs in H2O is diluted in filtered saliva NO INCUBATION (final concentration 7,5mg/ml)
	7	7,5mg/ml filteredSaliva-NP fluid is diluted in filtered gastric fluid NO INCUBATION (final concentration is 2,5mg/ml)
	8	2,5mg/ml filtered gastric-NP suspension is diluted in filtered intestinal fluid NO INCUBATION (final concentration is 1mg/ml)
	9	1 mg/ml filtered intestinal-NP suspension is diluted in culture media to reach 0,05mg/ml
	10	Then for the DLS measurement, samples are further diluted to 0,05mg/ml in DIH2O
11		OGI Digested Sample Preparation in Simulated Digestion Cascade
	1	Stock suspensions of all NPs (20 mg/mL) were prepared in deionized water
	2	20mg/ml of the suspension was diluted to 5 mL with simulated saliva (7,5mg/ml)
	3	NP suspension in Saliva incubated at 37°C for 15 min		15	min
	4	7,5mg/ml NP suspension in saliva diluted in gastric fluid (2,5mg/ml)
	5	NP suspension in Gastric Fluid incubated at 37°C for 4h		4	h
	6	2,5mg/ml NP suspension in gastric fluid diluted in intedtinal fluid (1mg/ml)
	7	NP suspension in Intestinal Fluid incubated at 37°C for 4h		4	h
	8	1mg/ml NF suspension in Intestinal Fluid further dilueted in Culture Media (McCoy's 5A) to 0-100µg/ml
12		OGI Non-Digested Sample Preparation in Simulated Cascade (=w/o incubation)
	1	Stock suspensions of all NPs (20 mg/mL) were prepared in deionized water
	2	20mg/ml of the suspension was diluted to 5 mL with simulated saliva (7,5mg/ml)
	3	7,5mg/ml NP suspension in saliva diluted in gastric fluid (2,5mg/ml)
	4	2,5mg/ml NP suspension in gastric fluid diluted in intedtinal fluid (1mg/ml)
	5	1mg/ml NP suspension in Intestinal Fluid further dilueted in Culture Media (McCoy's 5A) to 0-100µg/ml
13		Cytotoxicity (WST-1 Assay)
	1	Seed cells in a 96-well plate		30000	cell
	2	incubate at 37°C, 5% CO2		24	h
	3	Treatment with NPs		24	h	concentrations ( 6.25, 12.5, 25, 50, 100 ppm in McCoy's 5A medium (1%FBS))
	4	Remove exposure medium
	5	Add WST1 Solution and incubate at 37°C, 5% CO2		90	min
	6	Centrifuge plate and take supernatant
	7	Absorbance is measured at 540 nm and corrected by subtraction of background absorbance at 690 nm.

## Sheet: Instruments
instrumentId	instrumentName	model	manufacturerName	manufacturerCity	manufacturerState	manufacturerCountry
1	XPS	The Kratos AXIS ULTRA spectrometer	Kratos Analytical Ltd, A Shimadzu Group Company	Wharfside, Trafford Wharf Road	Manchester	UK	Detection limit of the XPS (< 0.1 atomic %)
2	XRD
3	Transmission electron microscope	JEOL 2100 FE	JEOL	Akishima, Tokyo	Tokyo	Japan
4	spectrophotometer	Spectramax ID3	Molecular Devices
5	CellInsight CX5 High Content Screening platform	CX5	ThermoFischer
6	DLS	Malvern Zetasizer Nano-ZS ZEN 3600	Malvern
7	spectrophotometer	Infinite 200Pro, TECAN, Männedorf, Switzerland).	TECAN	Männedorf	Switzerland	Switzerland

## Sheet: FA_I_R
Hello! Read below		Nanoforms general info Synthesis is described within manuscript			Particle size and Chemical substance properties				Elemental Composition - Chemical substance Surface Chemistry / independent pchem properties Summary of quantification from survey spectras					: )	Extrinsic Media dependent p-chem properties				Exposure conditions		In vitro Biological attributes				Outcome related	Outcome
** the light blue coloured value / cells are derived from simple data imputation methodology (no ML-based imputation yet!) : check the manuscript to read how : D ** #freethedata		Nanoforms	NFs provider / Synthesis	Coating	Crystallinity_%	Aver_crystallite_sizes_nm	Core_size_nm_TEM	Spherical_surface_Area_nm^2 _TEM	Na 1s_Concentration_%	O 1s_Concentration_%	Ag 3d_Concentration_%	C 1s_Concentration_%	N 1s_Concentration_%	Comment	Hydro_size_t0_nm ± SD	PI_t0 ± SD	Hydro_size_t24_nm ± SD	PI_t24 ± SD	Exposure dose_PPM	Exposure duration_h	Organ	Cell_line	Cell_type	multiwell	Assay	viability_%
	Institution		ISTEC CNR		UNILI	UNILI	UNILI	UNILI	UNILI	UNILI	UNILI	UNILI	UNILI	CEA	CEA	CEA	CEA	CEA	CEA	CEA	CEA	CEA	CEA	CEA	CEA	CEA
															UNIMIB	UNIMIB	UNIMIB	UNIMIB	UNIMIB	UNIMIB	UNIMIB	UNIMIB	UNIMIB	UNIMIB	UNIMIB	UNIMIB
	Protocol				Diffraction (X-ray and electron)	Diffraction (X-ray and electron)	ISO/DIS 19749 (TEM)	ISO/DIS 19749 (TEM)	XPS	XPS	XPS	XPS	XPS	Intestinal Toxicity & Sample preparation	DLS	DLS	DLS	DLS			Protocols ID: 5, 6, 13	Protocols ID: 5, 6, 13	Protocols ID: 5, 6, 13	Protocols ID: 5, 6, 13	Protocols ID: 5, 6, 13	Protocols ID: 5, 6, 13
	Instrument				2	2	3	3	1	1	1	1	1		6	6	6	6			Instruments ID: 4, 5, 7	Instruments ID: 4, 5, 7	Instruments ID: 4, 5, 7	Instruments ID: 4, 5, 7	Instruments ID: 4, 5, 7	Instruments ID: 4, 5, 7
	Comments	AgHEC_sol is developed by reducing a solution of AgNO3 by HEC catalysed by sodium hydroxide (NaOH) (Sigma-Aldrich). From a sustainability perception, the one-step process utilized within ASINA is an environment-friendly and patented process by ISTEC-CNR based on electrospinning technology obtainable at room temperature (Patent number granted in USA: US10525432B2).			Degree of structural order in a solid determined by separating the crystalline peaks from the amorphous scattering, so we find crystallinity % by calculating the ratio of the areas of the crystalline peaks to the total area.	a crystallite is a volume within a material or particle being single crystal. In the context of XRD, this is measured from the width of the peaks. Scherrer Equation, L=Kλ/β. cosθ, where nano crystallite size (L), is defined by XRD radiation of wavelength λ (nm) from measuring full width at half maximum of peaks (β) in radian located at any 2θ in the pattern. It is related to X-ray inelastic scatt…	Average size (nm) cumulative magnification of 50, 100 and 400 kX .	Calculated from the spherical shape of Ag NFs - TEM images. assumes that the particle is perfectly spherical in shape							Pchem meaured in culture media DMEM+1%FBS	Pchem meaured in culture media DMEM+1%FBS	Pchem meaured in culture media DMEM+1%FBS	Pchem meaured in culture media DMEM+1%FBS
	ERM00000559	Ag_HEC_5.5_2.8_sol	ISTEC CNR	HEC	96	212	17.8 ± 2.1	3981.53	4.11	31.55	0.19	61.83	2.32	none	nan	nan	nan	nan	0.1	24	Lung	A549	adenocarcinoma	MW96	MTT	100.77
	ERM00000559	Ag_HEC_5.5_2.8_sol	ISTEC CNR	HEC	96	212	17.8 ± 2.1	3981.53	4.11	31.55	0.19	61.83	2.32	none	nan	nan	nan	nan	0.1	24	Lung	A549	adenocarcinoma	MW6	Alamar_Blue	1.08
	ERM00000559	Ag_HEC_5.5_2.8_sol	ISTEC CNR	HEC	96	212	17.8 ± 2.1	3981.53	4.11	31.55	0.19	61.83	2.32	none	nan	nan	nan	nan	0.1	24	Lung	A549	adenocarcinoma	MW6	MTT	92.24
	ERM00000559	Ag_HEC_5.5_2.8_sol	ISTEC CNR	HEC	96	212	17.8 ± 2.1	3981.53	4.11	31.55	0.19	61.83	2.32	none	nan	nan	nan	nan	0.1	24	Lung	A549	adenocarcinoma	MW6	MTT	93.31
	ERM00000559	Ag_HEC_5.5_2.8_sol	ISTEC CNR	HEC	96	212	17.8 ± 2.1	3981.53	4.11	31.55	0.19	61.83	2.32	none	nan	nan	nan	nan	0.1	24	Lung	A549	adenocarcinoma	MW6	MTT	99.52
	ERM00000559	Ag_HEC_5.5_2.8_sol	ISTEC CNR	HEC	96	212	17.8 ± 2.1	3981.53	4.11	31.55	0.19	61.83	2.32	none	nan	nan	nan	nan	0.1	24	Lung	A549	adenocarcinoma	MW12	Alamar_Blue	99.69
	ERM00000559	Ag_HEC_5.5_2.8_sol	ISTEC CNR	HEC	96	212	17.8 ± 2.1	3981.53	4.11	31.55	0.19	61.83	2.32	none	nan	nan	nan	nan	0.1	24	Lung	A549	adenocarcinoma	MW6	MTT	106.55
	ERM00000559	Ag_HEC_5.5_2.8_sol	ISTEC CNR	HEC	96	212	17.8 ± 2.1	3981.53	4.11	31.55	0.19	61.83	2.32	none	nan	nan	nan	nan	0.1	24	Lung	A549	adenocarcinoma	MW12	MTT	114.57
	ERM00000559	Ag_HEC_5.5_2.8_sol	ISTEC CNR	HEC	96	212	17.8 ± 2.1	3981.53	4.11	31.55	0.19	61.83	2.32	none	nan	nan	nan	nan	0.5	24	Lung	A549	adenocarcinoma	MW12	Alamar_Blue	101.69
	ERM00000559	Ag_HEC_5.5_2.8_sol	ISTEC CNR	HEC	96	212	17.8 ± 2.1	3981.53	4.11	31.55	0.19	61.83	2.32	none	nan	nan	nan	nan	0.5	24	Lung	A549	adenocarcinoma	MW12	MTT	118.91
	ERM00000559	Ag_HEC_5.5_2.8_sol	ISTEC CNR	HEC	96	212	17.8 ± 2.1	3981.53	4.11	31.55	0.19	61.83	2.32	none	nan	nan	nan	nan	0.5	24	Lung	A549	adenocarcinoma	MW96	MTT	100.73
	ERM00000559	Ag_HEC_5.5_2.8_sol	ISTEC CNR	HEC	96	212	17.8 ± 2.1	3981.53	4.11	31.55	0.19	61.83	2.32	none	nan	nan	nan	nan	1	24	Lung	A549	adenocarcinoma	MW96	MTT	93.55
	ERM00000559	Ag_HEC_5.5_2.8_sol	ISTEC CNR	HEC	96	212	17.8 ± 2.1	3981.53	4.11	31.55	0.19	61.83	2.32	none	nan	nan	nan	nan	1	24	Lung	A549	adenocarcinoma	MW6	Alamar_Blue	1.17
	ERM00000559	Ag_HEC_5.5_2.8_sol	ISTEC CNR	HEC	96	212	17.8 ± 2.1	3981.53	4.11	31.55	0.19	61.83	2.32	none	nan	nan	nan	nan	1	24	Lung	A549	adenocarcinoma	MW6	MTT	98.15
	ERM00000559	Ag_HEC_5.5_2.8_sol	ISTEC CNR	HEC	96	212	17.8 ± 2.1	3981.53	4.11	31.55	0.19	61.83	2.32	none	nan	nan	nan	nan	1	24	Lung	A549	adenocarcinoma	MW12	Alamar_Blue	98.75
	ERM00000559	Ag_HEC_5.5_2.8_sol	ISTEC CNR	HEC	96	212	17.8 ± 2.1	3981.53	4.11	31.55	0.19	61.83	2.32	none	nan	nan	nan	nan	1	24	Lung	A549	adenocarcinoma	MW6	MTT	99.24
	ERM00000559	Ag_HEC_5.5_2.8_sol	ISTEC CNR	HEC	96	212	17.8 ± 2.1	3981.53	4.11	31.55	0.19	61.83	2.32	none	nan	nan	nan	nan	1	24	Lung	A549	adenocarcinoma	MW6	MTT	102.46
	ERM00000559	Ag_HEC_5.5_2.8_sol	ISTEC CNR	HEC	96	212	17.8 ± 2.1	3981.53	4.11	31.55	0.19	61.83	2.32	none	nan	nan	nan	nan	1	24	Lung	A549	adenocarcinoma	MW6	MTT	106.4
	ERM00000559	Ag_HEC_5.5_2.8_sol	ISTEC CNR	HEC	96	212	17.8 ± 2.1	3981.53	4.11	31.55	0.19	61.83	2.32	none	nan	nan	nan	nan	1	24	Lung	A549	adenocarcinoma	MW12	MTT	107.7
	ERM00000559	Ag_HEC_5.5_2.8_sol	ISTEC CNR	HEC	96	212	17.8 ± 2.1	3981.53	4.11	31.55	0.19	61.83	2.32	none	nan	nan	nan	nan	1	24	Lung	A549	adenocarcinoma	MW12	Alamar_Blue	116.04
	ERM00000559	Ag_HEC_5.5_2.8_sol	ISTEC CNR	HEC	96	212	17.8 ± 2.1	3981.53	4.11	31.55	0.19	61.83	2.32	none	nan	nan	nan	nan	1	24	Lung	A549	adenocarcinoma	MW96	MTT	58.92
	ERM00000559	Ag_HEC_5.5_2.8_sol	ISTEC CNR	HEC	96	212	17.8 ± 2.1	3981.53	4.11	31.55	0.19	61.83	2.32	none	nan	nan	nan	nan	1	24	Lung	A549	adenocarcinoma	MW96	MTT	103.11
	ERM00000559	Ag_HEC_5.5_2.8_sol	ISTEC CNR	HEC	96	212	17.8 ± 2.1	3981.53	4.11	31.55	0.19	61.83	2.32	none	nan	nan	nan	nan	5	24	Lung	A549	adenocarcinoma	MW96	MTT	86.51
	ERM00000559	Ag_HEC_5.5_2.8_sol	ISTEC CNR	HEC	96	212	17.8 ± 2.1	3981.53	4.11	31.55	0.19	61.83	2.32	none	nan	nan	nan	nan	5	24	Lung	A549	adenocarcinoma	MW12	Alamar_Blue	77.84
	ERM00000559	Ag_HEC_5.5_2.8_sol	ISTEC CNR	HEC	96	212	17.8 ± 2.1	3981.53	4.11	31.55	0.19	61.83	2.32	none	nan	nan	nan	nan	5	24	Lung	A549	adenocarcinoma	MW12	Alamar_Blue	87.73
	ERM00000559	Ag_HEC_5.5_2.8_sol	ISTEC CNR	HEC	96	212	17.8 ± 2.1	3981.53	4.11	31.55	0.19	61.83	2.32	none	nan	nan	nan	nan	5	24	Lung	A549	adenocarcinoma	MW12	MTT	110.15
	ERM00000559	Ag_HEC_5.5_2.8_sol	ISTEC CNR	HEC	96	212	17.8 ± 2.1	3981.53	4.11	31.55	0.19	61.83	2.32	none	nan	nan	nan	nan	5	24	Lung	A549	adenocarcinoma	MW96	MTT	57.2
	ERM00000559	Ag_HEC_5.5_2.8_sol	ISTEC CNR	HEC	96	212	17.8 ± 2.1	3981.53	4.11	31.55	0.19	61.83	2.32	none	nan	nan	nan	nan	5	24	Lung	A549	adenocarcinoma	MW96	MTT	97.62
	ERM00000559	Ag_HEC_5.5_2.8_sol	ISTEC CNR	HEC	96	212	17.8 ± 2.1	3981.53	4.11	31.55	0.19	61.83	2.32	none	65.84 ± 0.97	0.272333333 ± 0.01	78.35666667 ± 1.28	0.261333333 ± 0.01	10	24	Lung	A549	adenocarcinoma	MW96	MTT	92.8
	ERM00000559	Ag_HEC_5.5_2.8_sol	ISTEC CNR	HEC	96	212	17.8 ± 2.1	3981.53	4.11	31.55	0.19	61.83	2.32	none	72.57	0.233333	79.8833	0.235778	10	24	Lung	A549	adenocarcinoma	MW6	Alamar_Blue	0.8
	ERM00000559	Ag_HEC_5.5_2.8_sol	ISTEC CNR	HEC	96	212	17.8 ± 2.1	3981.53	4.11	31.55	0.19	61.83	2.32	none	72.57	0.233333	79.8833	0.235778	10	24	Lung	A549	adenocarcinoma	MW12	Alamar_Blue	34.16
	ERM00000559	Ag_HEC_5.5_2.8_sol	ISTEC CNR	HEC	96	212	17.8 ± 2.1	3981.53	4.11	31.55	0.19	61.83	2.32	none	72.57	0.233333	79.8833	0.235778	10	24	Lung	A549	adenocarcinoma	MW12	Alamar_Blue	76.4
	ERM00000559	Ag_HEC_5.5_2.8_sol	ISTEC CNR	HEC	96	212	17.8 ± 2.1	3981.53	4.11	31.55	0.19	61.83	2.32	none	72.57	0.233333	79.8833	0.235778	10	24	Lung	A549	adenocarcinoma	MW6	MTT	88.79
	ERM00000559	Ag_HEC_5.5_2.8_sol	ISTEC CNR	HEC	96	212	17.8 ± 2.1	3981.53	4.11	31.55	0.19	61.83	2.32	none	72.57	0.233333	79.8833	0.235778	10	24	Lung	A549	adenocarcinoma	MW6	MTT	89.31
	ERM00000559	Ag_HEC_5.5_2.8_sol	ISTEC CNR	HEC	96	212	17.8 ± 2.1	3981.53	4.11	31.55	0.19	61.83	2.32	none	72.57	0.233333	79.8833	0.235778	10	24	Lung	A549	adenocarcinoma	MW6	MTT	98.89
	ERM00000559	Ag_HEC_5.5_2.8_sol	ISTEC CNR	HEC	96	212	17.8 ± 2.1	3981.53	4.11	31.55	0.19	61.83	2.32	none	72.57	0.233333	79.8833	0.235778	10	24	Lung	A549	adenocarcinoma	MW6	MTT	103.65
	ERM00000559	Ag_HEC_5.5_2.8_sol	ISTEC CNR	HEC	96	212	17.8 ± 2.1	3981.53	4.11	31.55	0.19	61.83	2.32	none	72.57	0.233333	79.8833	0.235778	10	24	Lung	A549	adenocarcinoma	MW6	MTT	104.84
	ERM00000559	Ag_HEC_5.5_2.8_sol	ISTEC CNR	HEC	96	212	17.8 ± 2.1	3981.53	4.11	31.55	0.19	61.83	2.32	none	72.57	0.233333	79.8833	0.235778	10	24	Lung	A549	adenocarcinoma	MW12	Alamar_Blue	110.38
	ERM00000559	Ag_HEC_5.5_2.8_sol	ISTEC CNR	HEC	96	212	17.8 ± 2.1	3981.53	4.11	31.55	0.19	61.83	2.32	none	72.57	0.233333	79.8833	0.235778	10	24	Lung	A549	adenocarcinoma	MW12	MTT	113.02
	ERM00000559	Ag_HEC_5.5_2.8_sol	ISTEC CNR	HEC	96	212	17.8 ± 2.1	3981.53	4.11	31.55	0.19	61.83	2.32	none	73.63 ± 1.53	0.233333333 ± 0.02	76.87 ± 2.19	0.220333333 ± 0.01	10	24	Lung	A549	adenocarcinoma	MW96	MTT	80.83
	ERM00000559	Ag_HEC_5.5_2.8_sol	ISTEC CNR	HEC	96	212	17.8 ± 2.1	3981.53	4.11	31.55	0.19	61.83	2.32	none	78.22 ± 3.66	0.194333333 ± 0.02	84.42333333 ± 3.3	0.225666667 ± 0.01	10	24	Lung	A549	adenocarcinoma	MW96	MTT	92.25
	ERM00000559	Ag_HEC_5.5_2.8_sol	ISTEC CNR	HEC	96	212	17.8 ± 2.1	3981.53	4.11	31.55	0.19	61.83	2.32	none	67.65	0.262889	78.2404	0.251889	20	24	Lung	A549	adenocarcinoma	MW96	MTT	88.86
	ERM00000559	Ag_HEC_5.5_2.8_sol	ISTEC CNR	HEC	96	212	17.8 ± 2.1	3981.53	4.11	31.55	0.19	61.83	2.32	none	73.43	0.230037	79.3658	0.233148	20	24	Lung	A549	adenocarcinoma	MW6	Alamar_Blue	0.51
	ERM00000559	Ag_HEC_5.5_2.8_sol	ISTEC CNR	HEC	96	212	17.8 ± 2.1	3981.53	4.11	31.55	0.19	61.83	2.32	none	73.43	0.230037	79.3658	0.233148	20	24	Lung	A549	adenocarcinoma	MW12	Alamar_Blue	18.26
	ERM00000559	Ag_HEC_5.5_2.8_sol	ISTEC CNR	HEC	96	212	17.8 ± 2.1	3981.53	4.11	31.55	0.19	61.83	2.32	none	73.43	0.230037	79.3658	0.233148	20	24	Lung	A549	adenocarcinoma	MW12	Alamar_Blue	74.5
	ERM00000559	Ag_HEC_5.5_2.8_sol	ISTEC CNR	HEC	96	212	17.8 ± 2.1	3981.53	4.11	31.55	0.19	61.83	2.32	none	73.43	0.230037	79.3658	0.233148	20	24	Lung	A549	adenocarcinoma	MW6	MTT	80.72
	ERM00000559	Ag_HEC_5.5_2.8_sol	ISTEC CNR	HEC	96	212	17.8 ± 2.1	3981.53	4.11	31.55	0.19	61.83	2.32	none	73.43	0.230037	79.3658	0.233148	20	24	Lung	A549	adenocarcinoma	MW12	Alamar_Blue	89.33
	ERM00000559	Ag_HEC_5.5_2.8_sol	ISTEC CNR	HEC	96	212	17.8 ± 2.1	3981.53	4.11	31.55	0.19	61.83	2.32	none	73.43	0.230037	79.3658	0.233148	20	24	Lung	A549	adenocarcinoma	MW6	MTT	90.88
	ERM00000559	Ag_HEC_5.5_2.8_sol	ISTEC CNR	HEC	96	212	17.8 ± 2.1	3981.53	4.11	31.55	0.19	61.83	2.32	none	73.43	0.230037	79.3658	0.233148	20	24	Lung	A549	adenocarcinoma	MW6	MTT	93.62
	ERM00000559	Ag_HEC_5.5_2.8_sol	ISTEC CNR	HEC	96	212	17.8 ± 2.1	3981.53	4.11	31.55	0.19	61.83	2.32	none	73.43	0.230037	79.3658	0.233148	20	24	Lung	A549	adenocarcinoma	MW6	MTT	95.3
	ERM00000559	Ag_HEC_5.5_2.8_sol	ISTEC CNR	HEC	96	212	17.8 ± 2.1	3981.53	4.11	31.55	0.19	61.83	2.32	none	73.43	0.230037	79.3658	0.233148	20	24	Lung	A549	adenocarcinoma	MW12	MTT	110.34
	ERM00000559	Ag_HEC_5.5_2.8_sol	ISTEC CNR	HEC	96	212	17.8 ± 2.1	3981.53	4.11	31.55	0.19	61.83	2.32	none	74.08	0.232111	76.0637	0.225778	20	24	Lung	A549	adenocarcinoma	MW96	MTT	114.31
	ERM00000559	Ag_HEC_5.5_2.8_sol	ISTEC CNR	HEC	96	212	17.8 ± 2.1	3981.53	4.11	31.55	0.19	61.83	2.32	none	78.46	0.19537	83.4014	0.22416	20	24	Lung	A549	adenocarcinoma	MW96	MTT	102.33
	ERM00000559	Ag_HEC_5.5_2.8_sol	ISTEC CNR	HEC	96	212	17.8 ± 2.1	3981.53	4.11	31.55	0.19	61.83	2.32	none	71.27	0.244	78.0078	0.233	40	24	Lung	A549	adenocarcinoma	MW96	MTT	79.98
	ERM00000559	Ag_HEC_5.5_2.8_sol	ISTEC CNR	HEC	96	212	17.8 ± 2.1	3981.53	4.11	31.55	0.19	61.83	2.32	none	74.97	0.229667	74.4511	0.236667	40	24	Lung	A549	adenocarcinoma	MW96	MTT	103.5
	ERM00000559	Ag_HEC_5.5_2.8_sol	ISTEC CNR	HEC	96	212	17.8 ± 2.1	3981.53	4.11	31.55	0.19	61.83	2.32	none	75.17	0.223444	78.3307	0.227889	40	24	Lung	A549	adenocarcinoma	MW12	Alamar_Blue	21
	ERM00000559	Ag_HEC_5.5_2.8_sol	ISTEC CNR	HEC	96	212	17.8 ± 2.1	3981.53	4.11	31.55	0.19	61.83	2.32	none	78.94	0.197444	81.3574	0.221148	40	24	Lung	A549	adenocarcinoma	MW96	MTT	109.21
	ERM00000559	Ag_HEC_5.5_2.8_sol	ISTEC CNR	HEC	96	212	17.8 ± 2.1	3981.53	4.11	31.55	0.19	61.83	2.32	none	73.08	0.234556	77.8915	0.223556	50	24	Lung	A549	adenocarcinoma	MW96	MTT	96.7
	ERM00000559	Ag_HEC_5.5_2.8_sol	ISTEC CNR	HEC	96	212	17.8 ± 2.1	3981.53	4.11	31.55	0.19	61.83	2.32	none	76.03	0.220148	77.8132	0.225259	50	24	Lung	A549	adenocarcinoma	MW6	Alamar_Blue	0.68
	ERM00000559	Ag_HEC_5.5_2.8_sol	ISTEC CNR	HEC	96	212	17.8 ± 2.1	3981.53	4.11	31.55	0.19	61.83	2.32	none	76.03	0.220148	77.8132	0.225259	50	24	Lung	A549	adenocarcinoma	MW6	MTT	64.08
	ERM00000559	Ag_HEC_5.5_2.8_sol	ISTEC CNR	HEC	96	212	17.8 ± 2.1	3981.53	4.11	31.55	0.19	61.83	2.32	none	76.03	0.220148	77.8132	0.225259	50	24	Lung	A549	adenocarcinoma	MW6	MTT	65.34
	ERM00000559	Ag_HEC_5.5_2.8_sol	ISTEC CNR	HEC	96	212	17.8 ± 2.1	3981.53	4.11	31.55	0.19	61.83	2.32	none	76.03	0.220148	77.8132	0.225259	50	24	Lung	A549	adenocarcinoma	MW12	Alamar_Blue	81.94
	ERM00000559	Ag_HEC_5.5_2.8_sol	ISTEC CNR	HEC	96	212	17.8 ± 2.1	3981.53	4.11	31.55	0.19	61.83	2.32	none	76.03	0.220148	77.8132	0.225259	50	24	Lung	A549	adenocarcinoma	MW6	MTT	82.23
	ERM00000559	Ag_HEC_5.5_2.8_sol	ISTEC CNR	HEC	96	212	17.8 ± 2.1	3981.53	4.11	31.55	0.19	61.83	2.32	none	76.03	0.220148	77.8132	0.225259	50	24	Lung	A549	adenocarcinoma	MW6	MTT	83.7
	ERM00000559	Ag_HEC_5.5_2.8_sol	ISTEC CNR	HEC	96	212	17.8 ± 2.1	3981.53	4.11	31.55	0.19	61.83	2.32	none	76.03	0.220148	77.8132	0.225259	50	24	Lung	A549	adenocarcinoma	MW12	Alamar_Blue	85.51
	ERM00000559	Ag_HEC_5.5_2.8_sol	ISTEC CNR	HEC	96	212	17.8 ± 2.1	3981.53	4.11	31.55	0.19	61.83	2.32	none	76.03	0.220148	77.8132	0.225259	50	24	Lung	A549	adenocarcinoma	MW6	MTT	92.42
	ERM00000559	Ag_HEC_5.5_2.8_sol	ISTEC CNR	HEC	96	212	17.8 ± 2.1	3981.53	4.11	31.55	0.19	61.83	2.32	none	76.03	0.220148	77.8132	0.225259	50	24	Lung	A549	adenocarcinoma	MW12	MTT	94.32
	ERM00000559	Ag_HEC_5.5_2.8_sol	ISTEC CNR	HEC	96	212	17.8 ± 2.1	3981.53	4.11	31.55	0.19	61.83	2.32	none	79.18	0.198481	80.3354	0.219642	50	24	Lung	A549	adenocarcinoma	MW96	MTT	100.06
	ERM00000559	Ag_HEC_5.5_2.8_sol	ISTEC CNR	HEC	96	212	17.8 ± 2.1	3981.53	4.11	31.55	0.19	61.83	2.32	none	74.89	0.225111	77.7752	0.214111	60	24	Lung	A549	adenocarcinoma	MW96	MTT	92.7
	ERM00000559	Ag_HEC_5.5_2.8_sol	ISTEC CNR	HEC	96	212	17.8 ± 2.1	3981.53	4.11	31.55	0.19	61.83	2.32	none	75.86	0.227222	72.8385	0.247556	60	24	Lung	A549	adenocarcinoma	MW96	MTT	106.4
	ERM00000559	Ag_HEC_5.5_2.8_sol	ISTEC CNR	HEC	96	212	17.8 ± 2.1	3981.53	4.11	31.55	0.19	61.83	2.32	none	76.9	0.216852	77.2957	0.22263	60	24	Lung	A549	adenocarcinoma	MW12	Alamar_Blue	34.65
	ERM00000559	Ag_HEC_5.5_2.8_sol	ISTEC CNR	HEC	96	212	17.8 ± 2.1	3981.53	4.11	31.55	0.19	61.83	2.32	none	79.42	0.199519	79.3135	0.218136	60	24	Lung	A549	adenocarcinoma	MW96	MTT	103.05
	ERM00000559	Ag_HEC_5.5_2.8_sol	ISTEC CNR	HEC	96	212	17.8 ± 2.1	3981.53	4.11	31.55	0.19	61.83	2.32	none	76.75	0.224778	71.2259	0.258444	80	24	Lung	A549	adenocarcinoma	MW96	MTT	120.85
	ERM00000559	Ag_HEC_5.5_2.8_sol	ISTEC CNR	HEC	96	212	17.8 ± 2.1	3981.53	4.11	31.55	0.19	61.83	2.32	none	78.51	0.206222	77.5426	0.195222	80	24	Lung	A549	adenocarcinoma	MW96	MTT	81.73
	ERM00000559	Ag_HEC_5.5_2.8_sol	ISTEC CNR	HEC	96	212	17.8 ± 2.1	3981.53	4.11	31.55	0.19	61.83	2.32	none	78.64	0.210259	76.2606	0.21737	80	24	Lung	A549	adenocarcinoma	MW12	Alamar_Blue	46.83
	ERM00000559	Ag_HEC_5.5_2.8_sol	ISTEC CNR	HEC	96	212	17.8 ± 2.1	3981.53	4.11	31.55	0.19	61.83	2.32	none	79.89	0.201593	77.2695	0.215123	80	24	Lung	A549	adenocarcinoma	MW96	MTT	102.69
	ERM00000559	Ag_HEC_5.5_2.8_sol	ISTEC CNR	HEC	96	212	17.8 ± 2.1	3981.53	4.11	31.55	0.19	61.83	2.32	none	77.64 ± 2.04	0.222333333 ± 0.01	69.61333333 ± 1.94	0.269333333 ± 0.02	100	24	Lung	A549	adenocarcinoma	MW96	MTT	104.19
	ERM00000559	Ag_HEC_5.5_2.8_sol	ISTEC CNR	HEC	96	212	17.8 ± 2.1	3981.53	4.11	31.55	0.19	61.83	2.32	none	80.37	0.203667	75.2256	0.212111	100	24	Lung	A549	adenocarcinoma	MW6	Alamar_Blue	0.86
	ERM00000559	Ag_HEC_5.5_2.8_sol	ISTEC CNR	HEC	96	212	17.8 ± 2.1	3981.53	4.11	31.55	0.19	61.83	2.32	none	80.37	0.203667	75.2256	0.212111	100	24	Lung	A549	adenocarcinoma	MW12	MTT	30.42
	ERM00000559	Ag_HEC_5.5_2.8_sol	ISTEC CNR	HEC	96	212	17.8 ± 2.1	3981.53	4.11	31.55	0.19	61.83	2.32	none	80.37	0.203667	75.2256	0.212111	100	24	Lung	A549	adenocarcinoma	MW12	Alamar_Blue	53.62
	ERM00000559	Ag_HEC_5.5_2.8_sol	ISTEC CNR	HEC	96	212	17.8 ± 2.1	3981.53	4.11	31.55	0.19	61.83	2.32	none	80.37	0.203667	75.2256	0.212111	100	24	Lung	A549	adenocarcinoma	MW6	MTT	60.34
	ERM00000559	Ag_HEC_5.5_2.8_sol	ISTEC CNR	HEC	96	212	17.8 ± 2.1	3981.53	4.11	31.55	0.19	61.83	2.32	none	80.37	0.203667	75.2256	0.212111	100	24	Lung	A549	adenocarcinoma	MW6	MTT	68.98
	ERM00000559	Ag_HEC_5.5_2.8_sol	ISTEC CNR	HEC	96	212	17.8 ± 2.1	3981.53	4.11	31.55	0.19	61.83	2.32	none	80.37	0.203667	75.2256	0.212111	100	24	Lung	A549	adenocarcinoma	MW6	MTT	73.04
	ERM00000559	Ag_HEC_5.5_2.8_sol	ISTEC CNR	HEC	96	212	17.8 ± 2.1	3981.53	4.11	31.55	0.19	61.83	2.32	none	80.37	0.203667	75.2256	0.212111	100	24	Lung	A549	adenocarcinoma	MW12	Alamar_Blue	79.59
	ERM00000559	Ag_HEC_5.5_2.8_sol	ISTEC CNR	HEC	96	212	17.8 ± 2.1	3981.53	4.11	31.55	0.19	61.83	2.32	none	80.37	0.203667	75.2256	0.212111	100	24	Lung	A549	adenocarcinoma	MW12	Alamar_Blue	82.97
	ERM00000559	Ag_HEC_5.5_2.8_sol	ISTEC CNR	HEC	96	212	17.8 ± 2.1	3981.53	4.11	31.55	0.19	61.83	2.32	none	80.37	0.203667	75.2256	0.212111	100	24	Lung	A549	adenocarcinoma	MW6	MTT	85.18
	ERM00000559	Ag_HEC_5.5_2.8_sol	ISTEC CNR	HEC	96	212	17.8 ± 2.1	3981.53	4.11	31.55	0.19	61.83	2.32	none	80.37	0.203667	75.2256	0.212111	100	24	Lung	A549	adenocarcinoma	MW96	MTT	101.49
	ERM00000559	Ag_HEC_5.5_2.8_sol	ISTEC CNR	HEC	96	212	17.8 ± 2.1	3981.53	4.11	31.55	0.19	61.83	2.32	none	81.34 ± 2.73	0.201333333 ± 0.0	78.75333333 ± 2.4	0.190666667 ± 0.0	100	24	Lung	A549	adenocarcinoma	MW96	MTT	11.71
	ERM00000559	Ag_HEC_5.5_2.8_sol	ISTEC CNR	HEC	96	212	17.8 ± 2.1	3981.53	4.11	31.55	0.19	61.83	2.32	none	82.13 ± 4.55	0.187333333 ± 0.01	77.31 ± 1.9	0.176333333 ± 0.0	100	24	Lung	A549	adenocarcinoma	MW96	MTT	80.58
	ERM00000575	Ag_HEC_6.4_1.4_sol	ISTEC CNR	HEC	59.9	75	14	nan	0	34.02	0.17	64.51	1.3	none	nan	nan	nan	nan	0	24	Lung	A549	adenocarcinoma	MW6	Alamar_Blue	99.14
	ERM00000575	Ag_HEC_6.4_1.4_sol	ISTEC CNR	HEC	59.9	75	14	nan	0	34.02	0.17	64.51	1.3	none	nan	nan	nan	nan	0	24	Lung	A549	adenocarcinoma	MW6	Alamar_Blue	100.43
	ERM00000575	Ag_HEC_6.4_1.4_sol	ISTEC CNR	HEC	59.9	75	14	nan	0	34.02	0.17	64.51	1.3	none	111.74	0.497733	185.943	0.437633	1	24	Lung	A549	adenocarcinoma	MW6	Alamar_Blue	96.93
	ERM00000575	Ag_HEC_6.4_1.4_sol	ISTEC CNR	HEC	59.9	75	14	nan	0	34.02	0.17	64.51	1.3	none	111.74	0.497733	185.943	0.437633	1	24	Lung	A549	adenocarcinoma	MW6	Alamar_Blue	99.18
	ERM00000575	Ag_HEC_6.4_1.4_sol	ISTEC CNR	HEC	59.9	75	14	nan	0	34.02	0.17	64.51	1.3	none	124.7	0.487667	179.4	0.444	10	24	Lung	A549	adenocarcinoma	MW6	Alamar_Blue	5.67
	ERM00000575	Ag_HEC_6.4_1.4_sol	ISTEC CNR	HEC	59.9	75	14	nan	0	34.02	0.17	64.51	1.3	none	124.7	0.487667	179.4	0.444	10	24	Lung	A549	adenocarcinoma	MW6	Alamar_Blue	11.68
	ERM00000575	Ag_HEC_6.4_1.4_sol	ISTEC CNR	HEC	59.9	75	14	nan	0	34.02	0.17	64.51	1.3	none	124.7	0.487667	179.4	0.444	10	24	Lung	A549	adenocarcinoma	MW6	Alamar_Blue	17.35
	ERM00000575	Ag_HEC_6.4_1.4_sol	ISTEC CNR	HEC	59.9	75	14	nan	0	34.02	0.17	64.51	1.3	none	124.7	0.487667	179.4	0.444	10	24	Lung	A549	adenocarcinoma	MW6	Alamar_Blue	19.39
	ERM00000575	Ag_HEC_6.4_1.4_sol	ISTEC CNR	HEC	59.9	75	14	nan	0	34.02	0.17	64.51	1.3	none	139.1	0.476481	172.13	0.451074	20	24	Lung	A549	adenocarcinoma	MW6	Alamar_Blue	5.11
	ERM00000575	Ag_HEC_6.4_1.4_sol	ISTEC CNR	HEC	59.9	75	14	nan	0	34.02	0.17	64.51	1.3	none	139.1	0.476481	172.13	0.451074	20	24	Lung	A549	adenocarcinoma	MW6	Alamar_Blue	6.95
	ERM00000575	Ag_HEC_6.4_1.4_sol	ISTEC CNR	HEC	59.9	75	14	nan	0	34.02	0.17	64.51	1.3	none	173.53	0.425	250.533	0.409	50	24	Lung	A549	adenocarcinoma	MW6	Alamar_Blue	3.11
	ERM00000575	Ag_HEC_6.4_1.4_sol	ISTEC CNR	HEC	59.9	75	14	nan	0	34.02	0.17	64.51	1.3	none	173.53	0.425	250.533	0.409	50	24	Lung	A549	adenocarcinoma	MW6	Alamar_Blue	3.13
	ERM00000575	Ag_HEC_6.4_1.4_sol	ISTEC CNR	HEC	59.9	75	14	nan	0	34.02	0.17	64.51	1.3	none	173.53	0.425	250.533	0.409	50	24	Lung	A549	adenocarcinoma	MW6	Alamar_Blue	3.54
	ERM00000575	Ag_HEC_6.4_1.4_sol	ISTEC CNR	HEC	59.9	75	14	nan	0	34.02	0.17	64.51	1.3	none	254.33	0.387	113.967	0.507667	100	24	Lung	A549	adenocarcinoma	MW6	Alamar_Blue	2.99
	ERM00000575	Ag_HEC_6.4_1.4_sol	ISTEC CNR	HEC	59.9	75	14	nan	0	34.02	0.17	64.51	1.3	none	254.33	0.387	113.967	0.507667	100	24	Lung	A549	adenocarcinoma	MW6	Alamar_Blue	3.06
	ERM00000575	Ag_HEC_6.4_1.4_sol	ISTEC CNR	HEC	59.9	75	14	nan	0	34.02	0.17	64.51	1.3	none	254.33	0.387	113.967	0.507667	100	24	Lung	A549	adenocarcinoma	MW6	Alamar_Blue	3.09
	ERM00000575	Ag_HEC_6.4_1.4_sol	ISTEC CNR	HEC	59.9	75	14	nan	0	34.02	0.17	64.51	1.3	none	254.33	0.387	113.967	0.507667	100	24	Lung	A549	adenocarcinoma	MW6	Alamar_Blue	3.14
	ERM00000555	Ag_HEC_pwd	ISTEC CNR	HEC	50	46	17.8 ± 2.1	3981.53	7.51	38.19	0.08	54.23	0	none	nan	nan	nan	nan	0.1	24	Lung	A549	adenocarcinoma	MW6	Alamar_Blue	0.96
	ERM00000555	Ag_HEC_pwd	ISTEC CNR	HEC	50	46	17.8 ± 2.1	3981.53	7.51	38.19	0.08	54.23	0	none	nan	nan	nan	nan	0.1	24	Lung	A549	adenocarcinoma	MW96	MTT	92.53
	ERM00000555	Ag_HEC_pwd	ISTEC CNR	HEC	50	46	17.8 ± 2.1	3981.53	7.51	38.19	0.08	54.23	0	none	nan	nan	nan	nan	0.1	24	Lung	A549	adenocarcinoma	MW12	Alamar_Blue	102.91
	ERM00000555	Ag_HEC_pwd	ISTEC CNR	HEC	50	46	17.8 ± 2.1	3981.53	7.51	38.19	0.08	54.23	0	none	nan	nan	nan	nan	0.1	24	Lung	A549	adenocarcinoma	MW6	Alamar_Blue	104.7
	ERM00000555	Ag_HEC_pwd	ISTEC CNR	HEC	50	46	17.8 ± 2.1	3981.53	7.51	38.19	0.08	54.23	0	none	nan	nan	nan	nan	0.1	24	Lung	A549	adenocarcinoma	MW6	MTT	94.72
	ERM00000555	Ag_HEC_pwd	ISTEC CNR	HEC	50	46	17.8 ± 2.1	3981.53	7.51	38.19	0.08	54.23	0	none	nan	nan	nan	nan	0.1	24	Lung	A549	adenocarcinoma	MW6	MTT	95.17
	ERM00000555	Ag_HEC_pwd	ISTEC CNR	HEC	50	46	17.8 ± 2.1	3981.53	7.51	38.19	0.08	54.23	0	none	nan	nan	nan	nan	0.1	24	Lung	A549	adenocarcinoma	MW6	MTT	96.75
	ERM00000555	Ag_HEC_pwd	ISTEC CNR	HEC	50	46	17.8 ± 2.1	3981.53	7.51	38.19	0.08	54.23	0	none	nan	nan	nan	nan	0.1	24	Lung	A549	adenocarcinoma	MW6	MTT	99.11
	ERM00000555	Ag_HEC_pwd	ISTEC CNR	HEC	50	46	17.8 ± 2.1	3981.53	7.51	38.19	0.08	54.23	0	none	nan	nan	nan	nan	0.1	24	Lung	A549	adenocarcinoma	MW6	MTT	105.61
	ERM00000555	Ag_HEC_pwd	ISTEC CNR	HEC	50	46	17.8 ± 2.1	3981.53	7.51	38.19	0.08	54.23	0	none	nan	nan	nan	nan	0.1	24	Lung	A549	adenocarcinoma	MW6	MTT	106.3
	ERM00000555	Ag_HEC_pwd	ISTEC CNR	HEC	50	46	17.8 ± 2.1	3981.53	7.51	38.19	0.08	54.23	0	none	nan	nan	nan	nan	0.1	24	Lung	A549	adenocarcinoma	MW12	MTT	104.11
	ERM00000555	Ag_HEC_pwd	ISTEC CNR	HEC	50	46	17.8 ± 2.1	3981.53	7.51	38.19	0.08	54.23	0	none	nan	nan	nan	nan	0.5	24	Lung	A549	adenocarcinoma	MW12	MTT	95.92
	ERM00000555	Ag_HEC_pwd	ISTEC CNR	HEC	50	46	17.8 ± 2.1	3981.53	7.51	38.19	0.08	54.23	0	none	nan	nan	nan	nan	0.5	24	Lung	A549	adenocarcinoma	MW12	Alamar_Blue	96.58
	ERM00000555	Ag_HEC_pwd	ISTEC CNR	HEC	50	46	17.8 ± 2.1	3981.53	7.51	38.19	0.08	54.23	0	none	nan	nan	nan	nan	0.5	24	Lung	A549	adenocarcinoma	MW96	MTT	101.1
	ERM00000555	Ag_HEC_pwd	ISTEC CNR	HEC	50	46	17.8 ± 2.1	3981.53	7.51	38.19	0.08	54.23	0	none	nan	nan	nan	nan	1	24	Lung	A549	adenocarcinoma	MW96	MTT	96.87
	ERM00000555	Ag_HEC_pwd	ISTEC CNR	HEC	50	46	17.8 ± 2.1	3981.53	7.51	38.19	0.08	54.23	0	none	nan	nan	nan	nan	1	24	Lung	A549	adenocarcinoma	MW6	Alamar_Blue	0.97
	ERM00000555	Ag_HEC_pwd	ISTEC CNR	HEC	50	46	17.8 ± 2.1	3981.53	7.51	38.19	0.08	54.23	0	none	nan	nan	nan	nan	1	24	Lung	A549	adenocarcinoma	MW12	Alamar_Blue	76.72
	ERM00000555	Ag_HEC_pwd	ISTEC CNR	HEC	50	46	17.8 ± 2.1	3981.53	7.51	38.19	0.08	54.23	0	none	nan	nan	nan	nan	1	24	Lung	A549	adenocarcinoma	MW6	Alamar_Blue	88.84
	ERM00000555	Ag_HEC_pwd	ISTEC CNR	HEC	50	46	17.8 ± 2.1	3981.53	7.51	38.19	0.08	54.23	0	none	nan	nan	nan	nan	1	24	Lung	A549	adenocarcinoma	MW12	Alamar_Blue	100.67
	ERM00000555	Ag_HEC_pwd	ISTEC CNR	HEC	50	46	17.8 ± 2.1	3981.53	7.51	38.19	0.08	54.23	0	none	nan	nan	nan	nan	1	24	Lung	A549	adenocarcinoma	MW12	Alamar_Blue	102
	ERM00000555	Ag_HEC_pwd	ISTEC CNR	HEC	50	46	17.8 ± 2.1	3981.53	7.51	38.19	0.08	54.23	0	none	nan	nan	nan	nan	1	24	Lung	A549	adenocarcinoma	MW96	MTT	79.65
	ERM00000555	Ag_HEC_pwd	ISTEC CNR	HEC	50	46	17.8 ± 2.1	3981.53	7.51	38.19	0.08	54.23	0	none	nan	nan	nan	nan	1	24	Lung	A549	adenocarcinoma	MW6	MTT	96.25
	ERM00000555	Ag_HEC_pwd	ISTEC CNR	HEC	50	46	17.8 ± 2.1	3981.53	7.51	38.19	0.08	54.23	0	none	nan	nan	nan	nan	1	24	Lung	A549	adenocarcinoma	MW6	MTT	97.27
	ERM00000555	Ag_HEC_pwd	ISTEC CNR	HEC	50	46	17.8 ± 2.1	3981.53	7.51	38.19	0.08	54.23	0	none	nan	nan	nan	nan	1	24	Lung	A549	adenocarcinoma	MW6	MTT	98
	ERM00000555	Ag_HEC_pwd	ISTEC CNR	HEC	50	46	17.8 ± 2.1	3981.53	7.51	38.19	0.08	54.23	0	none	nan	nan	nan	nan	1	24	Lung	A549	adenocarcinoma	MW6	MTT	100.34
	ERM00000555	Ag_HEC_pwd	ISTEC CNR	HEC	50	46	17.8 ± 2.1	3981.53	7.51	38.19	0.08	54.23	0	none	nan	nan	nan	nan	1	24	Lung	A549	adenocarcinoma	MW6	MTT	101.22
	ERM00000555	Ag_HEC_pwd	ISTEC CNR	HEC	50	46	17.8 ± 2.1	3981.53	7.51	38.19	0.08	54.23	0	none	nan	nan	nan	nan	1	24	Lung	A549	adenocarcinoma	MW6	MTT	110.72
	ERM00000555	Ag_HEC_pwd	ISTEC CNR	HEC	50	46	17.8 ± 2.1	3981.53	7.51	38.19	0.08	54.23	0	none	nan	nan	nan	nan	1	24	Lung	A549	adenocarcinoma	MW6	MTT	117.38
	ERM00000555	Ag_HEC_pwd	ISTEC CNR	HEC	50	46	17.8 ± 2.1	3981.53	7.51	38.19	0.08	54.23	0	none	nan	nan	nan	nan	1	24	Lung	A549	adenocarcinoma	MW12	MTT	107.5
	ERM00000555	Ag_HEC_pwd	ISTEC CNR	HEC	50	46	17.8 ± 2.1	3981.53	7.51	38.19	0.08	54.23	0	none	nan	nan	nan	nan	1	24	Lung	A549	adenocarcinoma	MW96	MTT	99.73
	ERM00000555	Ag_HEC_pwd	ISTEC CNR	HEC	50	46	17.8 ± 2.1	3981.53	7.51	38.19	0.08	54.23	0	none	nan	nan	nan	nan	5	24	Lung	A549	adenocarcinoma	MW96	MTT	83.98
	ERM00000555	Ag_HEC_pwd	ISTEC CNR	HEC	50	46	17.8 ± 2.1	3981.53	7.51	38.19	0.08	54.23	0	none	nan	nan	nan	nan	5	24	Lung	A549	adenocarcinoma	MW12	Alamar_Blue	91.82
	ERM00000555	Ag_HEC_pwd	ISTEC CNR	HEC	50	46	17.8 ± 2.1	3981.53	7.51	38.19	0.08	54.23	0	none	nan	nan	nan	nan	5	24	Lung	A549	adenocarcinoma	MW12	MTT	94.13
	ERM00000555	Ag_HEC_pwd	ISTEC CNR	HEC	50	46	17.8 ± 2.1	3981.53	7.51	38.19	0.08	54.23	0	none	nan	nan	nan	nan	5	24	Lung	A549	adenocarcinoma	MW12	Alamar_Blue	108.84
	ERM00000555	Ag_HEC_pwd	ISTEC CNR	HEC	50	46	17.8 ± 2.1	3981.53	7.51	38.19	0.08	54.23	0	none	nan	nan	nan	nan	5	24	Lung	A549	adenocarcinoma	MW96	MTT	89.68
	ERM00000555	Ag_HEC_pwd	ISTEC CNR	HEC	50	46	17.8 ± 2.1	3981.53	7.51	38.19	0.08	54.23	0	none	nan	nan	nan	nan	5	24	Lung	A549	adenocarcinoma	MW96	MTT	91.94
	ERM00000555	Ag_HEC_pwd	ISTEC CNR	HEC	50	46	17.8 ± 2.1	nan	7.51	38.19	0.08	54.23	0	Digested	nan	nan	nan	nan	6.25	24	Intestinal	HCT-116	colon carcinoma	MW96	WST-1	100.311
	ERM00000555	Ag_HEC_pwd	ISTEC CNR	HEC	50	46	17.8 ± 2.1	nan	7.51	38.19	0.08	54.23	0	Digested	nan	nan	nan	nan	6.25	24	Intestinal	HCT-116	colon carcinoma	MW96	WST-1	92.8793
	ERM00000555	Ag_HEC_pwd	ISTEC CNR	HEC	50	46	17.8 ± 2.1	nan	7.51	38.19	0.08	54.23	0	Digested	nan	nan	nan	nan	6.25	24	Intestinal	HCT-116	colon carcinoma	MW96	WST-1	89.1667
	ERM00000555	Ag_HEC_pwd	ISTEC CNR	HEC	50	46	17.8 ± 2.1	nan	7.51	38.19	0.08	54.23	0	Digested	nan	nan	nan	nan	6.25	24	Intestinal	HCT-116	colon carcinoma	MW96	WST-1	84.9709
	ERM00000555	Ag_HEC_pwd	ISTEC CNR	HEC	50	46	17.8 ± 2.1	nan	7.51	38.19	0.08	54.23	0	Digested	nan	nan	nan	nan	6.25	24	Intestinal	HCT-116	colon carcinoma	MW96	WST-1	98.7097
	ERM00000555	Ag_HEC_pwd	ISTEC CNR	HEC	50	46	17.8 ± 2.1	nan	7.51	38.19	0.08	54.23	0	Digested	nan	nan	nan	nan	6.25	24	Intestinal	HCT-116	colon carcinoma	MW96	WST-1	130.896
	ERM00000555	Ag_HEC_pwd	ISTEC CNR	HEC	50	46	17.8 ± 2.1	nan	7.51	38.19	0.08	54.23	0	Digested	nan	nan	nan	nan	6.25	24	Intestinal	HCT-116	colon carcinoma	MW96	WST-1	125.296
	ERM00000555	Ag_HEC_pwd	ISTEC CNR	HEC	50	46	17.8 ± 2.1	nan	7.51	38.19	0.08	54.23	0	Digested	nan	nan	nan	nan	6.25	24	Intestinal	HCT-116	colon carcinoma	MW96	WST-1	129.276
	ERM00000555	Ag_HEC_pwd	ISTEC CNR	HEC	50	46	17.8 ± 2.1	nan	7.51	38.19	0.08	54.23	0	Digested	nan	nan	nan	nan	6.25	24	Intestinal	HCT-116	colon carcinoma	MW96	WST-1	130.115
	ERM00000555	Ag_HEC_pwd	ISTEC CNR	HEC	50	46	17.8 ± 2.1	nan	7.51	38.19	0.08	54.23	0	Digested	nan	nan	nan	nan	6.25	24	Intestinal	HCT-116	colon carcinoma	MW96	WST-1	119.071
	ERM00000555	Ag_HEC_pwd	ISTEC CNR	HEC	50	46	17.8 ± 2.1	nan	7.51	38.19	0.08	54.23	0	Digested	nan	nan	nan	nan	6.25	24	Intestinal	HCT-116	colon carcinoma	MW96	WST-1	99.1301
	ERM00000555	Ag_HEC_pwd	ISTEC CNR	HEC	50	46	17.8 ± 2.1	nan	7.51	38.19	0.08	54.23	0	Digested	nan	nan	nan	nan	6.25	24	Intestinal	HCT-116	colon carcinoma	MW96	WST-1	105.811
	ERM00000555	Ag_HEC_pwd	ISTEC CNR	HEC	50	46	17.8 ± 2.1	nan	7.51	38.19	0.08	54.23	0	Digested	nan	nan	nan	nan	6.25	24	Intestinal	HCT-116	colon carcinoma	MW96	WST-1	111.435
	ERM00000555	Ag_HEC_pwd	ISTEC CNR	HEC	50	46	17.8 ± 2.1	nan	7.51	38.19	0.08	54.23	0	Digested	nan	nan	nan	nan	6.25	24	Intestinal	HCT-116	colon carcinoma	MW96	WST-1	99.8226
	ERM00000555	Ag_HEC_pwd	ISTEC CNR	HEC	50	46	17.8 ± 2.1	nan	7.51	38.19	0.08	54.23	0	Digested	nan	nan	nan	nan	6.25	24	Intestinal	HCT-116	colon carcinoma	MW96	WST-1	104.189
	ERM00000555	Ag_HEC_pwd	ISTEC CNR	HEC	50	46	17.8 ± 2.1	nan	7.51	38.19	0.08	54.23	0	Non-Digested	nan	nan	nan	nan	6.25	24	Intestinal	HCT-116	colon carcinoma	MW96	WST-1	86.6267
	ERM00000555	Ag_HEC_pwd	ISTEC CNR	HEC	50	46	17.8 ± 2.1	nan	7.51	38.19	0.08	54.23	0	Non-Digested	nan	nan	nan	nan	6.25	24	Intestinal	HCT-116	colon carcinoma	MW96	WST-1	66.5749
	ERM00000555	Ag_HEC_pwd	ISTEC CNR	HEC	50	46	17.8 ± 2.1	nan	7.51	38.19	0.08	54.23	0	Non-Digested	nan	nan	nan	nan	6.25	24	Intestinal	HCT-116	colon carcinoma	MW96	WST-1	76.9294
	ERM00000555	Ag_HEC_pwd	ISTEC CNR	HEC	50	46	17.8 ± 2.1	nan	7.51	38.19	0.08	54.23	0	Non-Digested	nan	nan	nan	nan	6.25	24	Intestinal	HCT-116	colon carcinoma	MW96	WST-1	107.191
	ERM00000555	Ag_HEC_pwd	ISTEC CNR	HEC	50	46	17.8 ± 2.1	nan	7.51	38.19	0.08	54.23	0	Non-Digested	nan	nan	nan	nan	6.25	24	Intestinal	HCT-116	colon carcinoma	MW96	WST-1	109.393
	ERM00000555	Ag_HEC_pwd	ISTEC CNR	HEC	50	46	17.8 ± 2.1	nan	7.51	38.19	0.08	54.23	0	Non-Digested	nan	nan	nan	nan	6.25	24	Intestinal	HCT-116	colon carcinoma	MW96	WST-1	105.656
	ERM00000555	Ag_HEC_pwd	ISTEC CNR	HEC	50	46	17.8 ± 2.1	nan	7.51	38.19	0.08	54.23	0	Non-Digested	nan	nan	nan	nan	6.25	24	Intestinal	HCT-116	colon carcinoma	MW96	WST-1	102.209
	ERM00000555	Ag_HEC_pwd	ISTEC CNR	HEC	50	46	17.8 ± 2.1	nan	7.51	38.19	0.08	54.23	0	Non-Digested	nan	nan	nan	nan	6.25	24	Intestinal	HCT-116	colon carcinoma	MW96	WST-1	95.7288
	ERM00000555	Ag_HEC_pwd	ISTEC CNR	HEC	50	46	17.8 ± 2.1	nan	7.51	38.19	0.08	54.23	0	Non-Digested	nan	nan	nan	nan	6.25	24	Intestinal	HCT-116	colon carcinoma	MW96	WST-1	54.0731
	ERM00000555	Ag_HEC_pwd	ISTEC CNR	HEC	50	46	17.8 ± 2.1	nan	7.51	38.19	0.08	54.23	0	Non-Digested	nan	nan	nan	nan	6.25	24	Intestinal	HCT-116	colon carcinoma	MW96	WST-1	81.7021
	ERM00000555	Ag_HEC_pwd	ISTEC CNR	HEC	50	46	17.8 ± 2.1	nan	7.51	38.19	0.08	54.23	0	Non-Digested	nan	nan	nan	nan	6.25	24	Intestinal	HCT-116	colon carcinoma	MW96	WST-1	75.6164
	ERM00000555	Ag_HEC_pwd	ISTEC CNR	HEC	50	46	17.8 ± 2.1	nan	7.51	38.19	0.08	54.23	0	Non-Digested	nan	nan	nan	nan	6.25	24	Intestinal	HCT-116	colon carcinoma	MW96	WST-1	104.592
	ERM00000555	Ag_HEC_pwd	ISTEC CNR	HEC	50	46	17.8 ± 2.1	nan	7.51	38.19	0.08	54.23	0	Non-Digested	nan	nan	nan	nan	6.25	24	Intestinal	HCT-116	colon carcinoma	MW96	WST-1	113.235
	ERM00000555	Ag_HEC_pwd	ISTEC CNR	HEC	50	46	17.8 ± 2.1	nan	7.51	38.19	0.08	54.23	0	Non-Digested	nan	nan	nan	nan	6.25	24	Intestinal	HCT-116	colon carcinoma	MW96	WST-1	121.455
	ERM00000555	Ag_HEC_pwd	ISTEC CNR	HEC	50	46	17.8 ± 2.1	nan	7.51	38.19	0.08	54.23	0	Non-Digested	nan	nan	nan	nan	6.25	24	Intestinal	HCT-116	colon carcinoma	MW96	WST-1	115.537
	ERM00000555	Ag_HEC_pwd	ISTEC CNR	HEC	50	46	17.8 ± 2.1	3981.53	7.51	38.19	0.08	54.23	0	none	55.91 ± 2.02	0.444333333 ± 0.04	102.9066667 ± 2.74	0.317666667 ± 0.04	10	24	Lung	A549	adenocarcinoma	MW96	MTT	93.04
	ERM00000555	Ag_HEC_pwd	ISTEC CNR	HEC	50	46	17.8 ± 2.1	3981.53	7.51	38.19	0.08	54.23	0	none	57.01 ± 2.02	0.486666667 ± 0.06	168 ± 1.31	0.268333333 ± 0.04	10	24	Lung	A549	adenocarcinoma	MW96	MTT	90.87
	ERM00000555	Ag_HEC_pwd	ISTEC CNR	HEC	50	46	17.8 ± 2.1	3981.53	7.51	38.19	0.08	54.23	0	none	62.72	0.461444	148.658	0.280556	10	24	Lung	A549	adenocarcinoma	MW12	Alamar_Blue	31.66
	ERM00000555	Ag_HEC_pwd	ISTEC CNR	HEC	50	46	17.8 ± 2.1	3981.53	7.51	38.19	0.08	54.23	0	none	62.93	0.460986	148.396	0.280858	10	24	Lung	A549	adenocarcinoma	MW6	Alamar_Blue	0.88
	ERM00000555	Ag_HEC_pwd	ISTEC CNR	HEC	50	46	17.8 ± 2.1	3981.53	7.51	38.19	0.08	54.23	0	none	62.93	0.460986	148.396	0.280858	10	24	Lung	A549	adenocarcinoma	MW6	Alamar_Blue	50.58
	ERM00000555	Ag_HEC_pwd	ISTEC CNR	HEC	50	46	17.8 ± 2.1	3981.53	7.51	38.19	0.08	54.23	0	none	62.93	0.460986	148.396	0.280858	10	24	Lung	A549	adenocarcinoma	MW12	Alamar_Blue	79.81
	ERM00000555	Ag_HEC_pwd	ISTEC CNR	HEC	50	46	17.8 ± 2.1	3981.53	7.51	38.19	0.08	54.23	0	none	62.93	0.460986	148.396	0.280858	10	24	Lung	A549	adenocarcinoma	MW6	MTT	80.57
	ERM00000555	Ag_HEC_pwd	ISTEC CNR	HEC	50	46	17.8 ± 2.1	3981.53	7.51	38.19	0.08	54.23	0	none	62.93	0.460986	148.396	0.280858	10	24	Lung	A549	adenocarcinoma	MW12	Alamar_Blue	85.36
	ERM00000555	Ag_HEC_pwd	ISTEC CNR	HEC	50	46	17.8 ± 2.1	3981.53	7.51	38.19	0.08	54.23	0	none	62.93	0.460986	148.396	0.280858	10	24	Lung	A549	adenocarcinoma	MW12	MTT	86.29
	ERM00000555	Ag_HEC_pwd	ISTEC CNR	HEC	50	46	17.8 ± 2.1	3981.53	7.51	38.19	0.08	54.23	0	none	62.93	0.460986	148.396	0.280858	10	24	Lung	A549	adenocarcinoma	MW6	MTT	88.66
	ERM00000555	Ag_HEC_pwd	ISTEC CNR	HEC	50	46	17.8 ± 2.1	3981.53	7.51	38.19	0.08	54.23	0	none	62.93	0.460986	148.396	0.280858	10	24	Lung	A549	adenocarcinoma	MW6	MTT	92.26
	ERM00000555	Ag_HEC_pwd	ISTEC CNR	HEC	50	46	17.8 ± 2.1	3981.53	7.51	38.19	0.08	54.23	0	none	62.93	0.460986	148.396	0.280858	10	24	Lung	A549	adenocarcinoma	MW6	MTT	92.85
	ERM00000555	Ag_HEC_pwd	ISTEC CNR	HEC	50	46	17.8 ± 2.1	3981.53	7.51	38.19	0.08	54.23	0	none	62.93	0.460986	148.396	0.280858	10	24	Lung	A549	adenocarcinoma	MW6	MTT	93.27
	ERM00000555	Ag_HEC_pwd	ISTEC CNR	HEC	50	46	17.8 ± 2.1	3981.53	7.51	38.19	0.08	54.23	0	none	62.93	0.460986	148.396	0.280858	10	24	Lung	A549	adenocarcinoma	MW6	MTT	95.45
	ERM00000555	Ag_HEC_pwd	ISTEC CNR	HEC	50	46	17.8 ± 2.1	3981.53	7.51	38.19	0.08	54.23	0	none	62.93	0.460986	148.396	0.280858	10	24	Lung	A549	adenocarcinoma	MW6	MTT	98.82
	ERM00000555	Ag_HEC_pwd	ISTEC CNR	HEC	50	46	17.8 ± 2.1	3981.53	7.51	38.19	0.08	54.23	0	none	62.93	0.460986	148.396	0.280858	10	24	Lung	A549	adenocarcinoma	MW12	Alamar_Blue	112.23
	ERM00000555	Ag_HEC_pwd	ISTEC CNR	HEC	50	46	17.8 ± 2.1	3981.53	7.51	38.19	0.08	54.23	0	none	75.24 ± 9.55	0.453333333 ± 0.02	175.0666667 ± 4.73	0.255666667 ± 0.0	10	24	Lung	A549	adenocarcinoma	MW6	MTT	80.04
	ERM00000555	Ag_HEC_pwd	ISTEC CNR	HEC	50	46	17.8 ± 2.1	3981.53	7.51	38.19	0.08	54.23	0	none	75.24 ± 9.55	0.453333333 ± 0.02	175.0666667 ± 4.73	0.255666667 ± 0.0	10	24	Lung	A549	adenocarcinoma	MW96	MTT	84.75
	ERM00000555	Ag_HEC_pwd	ISTEC CNR	HEC	50	46	17.8 ± 2.1	nan	7.51	38.19	0.08	54.23	0	Digested	nan	nan	nan	nan	12.5	24	Intestinal	HCT-116	colon carcinoma	MW96	WST-1	92.4492
	ERM00000555	Ag_HEC_pwd	ISTEC CNR	HEC	50	46	17.8 ± 2.1	nan	7.51	38.19	0.08	54.23	0	Digested	nan	nan	nan	nan	12.5	24	Intestinal	HCT-116	colon carcinoma	MW96	WST-1	95.4736
	ERM00000555	Ag_HEC_pwd	ISTEC CNR	HEC	50	46	17.8 ± 2.1	nan	7.51	38.19	0.08	54.23	0	Digested	nan	nan	nan	nan	12.5	24	Intestinal	HCT-116	colon carcinoma	MW96	WST-1	94.7919
	ERM00000555	Ag_HEC_pwd	ISTEC CNR	HEC	50	46	17.8 ± 2.1	nan	7.51	38.19	0.08	54.23	0	Digested	nan	nan	nan	nan	12.5	24	Intestinal	HCT-116	colon carcinoma	MW96	WST-1	103.693
	ERM00000555	Ag_HEC_pwd	ISTEC CNR	HEC	50	46	17.8 ± 2.1	nan	7.51	38.19	0.08	54.23	0	Digested	nan	nan	nan	nan	12.5	24	Intestinal	HCT-116	colon carcinoma	MW96	WST-1	107.842
	ERM00000555	Ag_HEC_pwd	ISTEC CNR	HEC	50	46	17.8 ± 2.1	nan	7.51	38.19	0.08	54.23	0	Digested	nan	nan	nan	nan	12.5	24	Intestinal	HCT-116	colon carcinoma	MW96	WST-1	113.091
	ERM00000555	Ag_HEC_pwd	ISTEC CNR	HEC	50	46	17.8 ± 2.1	nan	7.51	38.19	0.08	54.23	0	Digested	nan	nan	nan	nan	12.5	24	Intestinal	HCT-116	colon carcinoma	MW96	WST-1	113.462
	ERM00000555	Ag_HEC_pwd	ISTEC CNR	HEC	50	46	17.8 ± 2.1	nan	7.51	38.19	0.08	54.23	0	Digested	nan	nan	nan	nan	12.5	24	Intestinal	HCT-116	colon carcinoma	MW96	WST-1	118.936
	ERM00000555	Ag_HEC_pwd	ISTEC CNR	HEC	50	46	17.8 ± 2.1	nan	7.51	38.19	0.08	54.23	0	Digested	nan	nan	nan	nan	12.5	24	Intestinal	HCT-116	colon carcinoma	MW96	WST-1	114.36
	ERM00000555	Ag_HEC_pwd	ISTEC CNR	HEC	50	46	17.8 ± 2.1	nan	7.51	38.19	0.08	54.23	0	Digested	nan	nan	nan	nan	12.5	24	Intestinal	HCT-116	colon carcinoma	MW96	WST-1	116.496
	ERM00000555	Ag_HEC_pwd	ISTEC CNR	HEC	50	46	17.8 ± 2.1	nan	7.51	38.19	0.08	54.23	0	Digested	nan	nan	nan	nan	12.5	24	Intestinal	HCT-116	colon carcinoma	MW96	WST-1	97.7779
	ERM00000555	Ag_HEC_pwd	ISTEC CNR	HEC	50	46	17.8 ± 2.1	nan	7.51	38.19	0.08	54.23	0	Digested	nan	nan	nan	nan	12.5	24	Intestinal	HCT-116	colon carcinoma	MW96	WST-1	104.773
	ERM00000555	Ag_HEC_pwd	ISTEC CNR	HEC	50	46	17.8 ± 2.1	nan	7.51	38.19	0.08	54.23	0	Digested	nan	nan	nan	nan	12.5	24	Intestinal	HCT-116	colon carcinoma	MW96	WST-1	106.062
	ERM00000555	Ag_HEC_pwd	ISTEC CNR	HEC	50	46	17.8 ± 2.1	nan	7.51	38.19	0.08	54.23	0	Digested	nan	nan	nan	nan	12.5	24	Intestinal	HCT-116	colon carcinoma	MW96	WST-1	102.606
	ERM00000555	Ag_HEC_pwd	ISTEC CNR	HEC	50	46	17.8 ± 2.1	nan	7.51	38.19	0.08	54.23	0	Digested	nan	nan	nan	nan	12.5	24	Intestinal	HCT-116	colon carcinoma	MW96	WST-1	107.78
	ERM00000555	Ag_HEC_pwd	ISTEC CNR	HEC	50	46	17.8 ± 2.1	nan	7.51	38.19	0.08	54.23	0	Non-Digested	nan	nan	nan	nan	12.5	24	Intestinal	HCT-116	colon carcinoma	MW96	WST-1	94.3033
	ERM00000555	Ag_HEC_pwd	ISTEC CNR	HEC	50	46	17.8 ± 2.1	nan	7.51	38.19	0.08	54.23	0	Non-Digested	nan	nan	nan	nan	12.5	24	Intestinal	HCT-116	colon carcinoma	MW96	WST-1	92.8672
	ERM00000555	Ag_HEC_pwd	ISTEC CNR	HEC	50	46	17.8 ± 2.1	nan	7.51	38.19	0.08	54.23	0	Non-Digested	nan	nan	nan	nan	12.5	24	Intestinal	HCT-116	colon carcinoma	MW96	WST-1	95.6732
	ERM00000555	Ag_HEC_pwd	ISTEC CNR	HEC	50	46	17.8 ± 2.1	nan	7.51	38.19	0.08	54.23	0	Non-Digested	nan	nan	nan	nan	12.5	24	Intestinal	HCT-116	colon carcinoma	MW96	WST-1	90.0083
	ERM00000555	Ag_HEC_pwd	ISTEC CNR	HEC	50	46	17.8 ± 2.1	nan	7.51	38.19	0.08	54.23	0	Non-Digested	nan	nan	nan	nan	12.5	24	Intestinal	HCT-116	colon carcinoma	MW96	WST-1	96.11
	ERM00000555	Ag_HEC_pwd	ISTEC CNR	HEC	50	46	17.8 ± 2.1	nan	7.51	38.19	0.08	54.23	0	Non-Digested	nan	nan	nan	nan	12.5	24	Intestinal	HCT-116	colon carcinoma	MW96	WST-1	114.761
	ERM00000555	Ag_HEC_pwd	ISTEC CNR	HEC	50	46	17.8 ± 2.1	nan	7.51	38.19	0.08	54.23	0	Non-Digested	nan	nan	nan	nan	12.5	24	Intestinal	HCT-116	colon carcinoma	MW96	WST-1	113.259
	ERM00000555	Ag_HEC_pwd	ISTEC CNR	HEC	50	46	17.8 ± 2.1	nan	7.51	38.19	0.08	54.23	0	Non-Digested	nan	nan	nan	nan	12.5	24	Intestinal	HCT-116	colon carcinoma	MW96	WST-1	111.981
	ERM00000555	Ag_HEC_pwd	ISTEC CNR	HEC	50	46	17.8 ± 2.1	nan	7.51	38.19	0.08	54.23	0	Non-Digested	nan	nan	nan	nan	12.5	24	Intestinal	HCT-116	colon carcinoma	MW96	WST-1	114.635
	ERM00000555	Ag_HEC_pwd	ISTEC CNR	HEC	50	46	17.8 ± 2.1	nan	7.51	38.19	0.08	54.23	0	Non-Digested	nan	nan	nan	nan	12.5	24	Intestinal	HCT-116	colon carcinoma	MW96	WST-1	112.254
	ERM00000555	Ag_HEC_pwd	ISTEC CNR	HEC	50	46	17.8 ± 2.1	nan	7.51	38.19	0.08	54.23	0	Non-Digested	nan	nan	nan	nan	12.5	24	Intestinal	HCT-116	colon carcinoma	MW96	WST-1	92.7713
	ERM00000555	Ag_HEC_pwd	ISTEC CNR	HEC	50	46	17.8 ± 2.1	nan	7.51	38.19	0.08	54.23	0	Non-Digested	nan	nan	nan	nan	12.5	24	Intestinal	HCT-116	colon carcinoma	MW96	WST-1	106.679
	ERM00000555	Ag_HEC_pwd	ISTEC CNR	HEC	50	46	17.8 ± 2.1	nan	7.51	38.19	0.08	54.23	0	Non-Digested	nan	nan	nan	nan	12.5	24	Intestinal	HCT-116	colon carcinoma	MW96	WST-1	106.191
	ERM00000555	Ag_HEC_pwd	ISTEC CNR	HEC	50	46	17.8 ± 2.1	nan	7.51	38.19	0.08	54.23	0	Non-Digested	nan	nan	nan	nan	12.5	24	Intestinal	HCT-116	colon carcinoma	MW96	WST-1	110.083
	ERM00000555	Ag_HEC_pwd	ISTEC CNR	HEC	50	46	17.8 ± 2.1	3981.53	7.51	38.19	0.08	54.23	0	none	62.93	0.460986	148.396	0.280858	20	24	Lung	A549	adenocarcinoma	MW6	MTT	5.1
	ERM00000555	Ag_HEC_pwd	ISTEC CNR	HEC	50	46	17.8 ± 2.1	3981.53	7.51	38.19	0.08	54.23	0	none	62.93	0.460986	148.396	0.280858	20	24	Lung	A549	adenocarcinoma	MW6	MTT	58.76
	ERM00000555	Ag_HEC_pwd	ISTEC CNR	HEC	50	46	17.8 ± 2.1	3981.53	7.51	38.19	0.08	54.23	0	none	62.93	0.460986	148.396	0.280858	20	24	Lung	A549	adenocarcinoma	MW6	MTT	82.06
	ERM00000555	Ag_HEC_pwd	ISTEC CNR	HEC	50	46	17.8 ± 2.1	3981.53	7.51	38.19	0.08	54.23	0	none	62.93	0.460986	148.396	0.280858	20	24	Lung	A549	adenocarcinoma	MW6	MTT	87.62
	ERM00000555	Ag_HEC_pwd	ISTEC CNR	HEC	50	46	17.8 ± 2.1	3981.53	7.51	38.19	0.08	54.23	0	none	62.93	0.460986	148.396	0.280858	20	24	Lung	A549	adenocarcinoma	MW6	MTT	88.62
	ERM00000555	Ag_HEC_pwd	ISTEC CNR	HEC	50	46	17.8 ± 2.1	3981.53	7.51	38.19	0.08	54.23	0	none	62.93	0.460986	148.396	0.280858	20	24	Lung	A549	adenocarcinoma	MW6	MTT	89.35
	ERM00000555	Ag_HEC_pwd	ISTEC CNR	HEC	50	46	17.8 ± 2.1	3981.53	7.51	38.19	0.08	54.23	0	none	62.93	0.460986	148.396	0.280858	20	24	Lung	A549	adenocarcinoma	MW12	MTT	90.93
	ERM00000555	Ag_HEC_pwd	ISTEC CNR	HEC	50	46	17.8 ± 2.1	3981.53	7.51	38.19	0.08	54.23	0	none	62.93	0.460986	148.396	0.280858	20	24	Lung	A549	adenocarcinoma	MW6	MTT	91.66
	ERM00000555	Ag_HEC_pwd	ISTEC CNR	HEC	50	46	17.8 ± 2.1	3981.53	7.51	38.19	0.08	54.23	0	none	65.67	0.431778	100.923	0.337	20	24	Lung	A549	adenocarcinoma	MW96	MTT	86.17
	ERM00000555	Ag_HEC_pwd	ISTEC CNR	HEC	50	46	17.8 ± 2.1	3981.53	7.51	38.19	0.08	54.23	0	none	79.87	0.435394	136.98	0.318606	20	24	Lung	A549	adenocarcinoma	MW6	Alamar_Blue	0.64
	ERM00000555	Ag_HEC_pwd	ISTEC CNR	HEC	50	46	17.8 ± 2.1	3981.53	7.51	38.19	0.08	54.23	0	none	79.87	0.435394	136.98	0.318606	20	24	Lung	A549	adenocarcinoma	MW12	Alamar_Blue	76.33
	ERM00000555	Ag_HEC_pwd	ISTEC CNR	HEC	50	46	17.8 ± 2.1	3981.53	7.51	38.19	0.08	54.23	0	none	79.87	0.435394	136.98	0.318606	20	24	Lung	A549	adenocarcinoma	MW12	Alamar_Blue	76.4
	ERM00000555	Ag_HEC_pwd	ISTEC CNR	HEC	50	46	17.8 ± 2.1	3981.53	7.51	38.19	0.08	54.23	0	none	79.87	0.435394	136.98	0.318606	20	24	Lung	A549	adenocarcinoma	MW12	Alamar_Blue	96.16
	ERM00000555	Ag_HEC_pwd	ISTEC CNR	HEC	50	46	17.8 ± 2.1	3981.53	7.51	38.19	0.08	54.23	0	none	86.04	0.437185	165.229	0.285074	20	24	Lung	A549	adenocarcinoma	MW96	MTT	92.82
	ERM00000555	Ag_HEC_pwd	ISTEC CNR	HEC	50	46	17.8 ± 2.1	3981.53	7.51	38.19	0.08	54.23	0	none	90.95	0.41879	129.63	0.343469	20	24	Lung	A549	adenocarcinoma	MW12	Alamar_Blue	28.73
	ERM00000555	Ag_HEC_pwd	ISTEC CNR	HEC	50	46	17.8 ± 2.1	3981.53	7.51	38.19	0.08	54.23	0	none	121.14	0.387407	122.739	0.408333	20	24	Lung	A549	adenocarcinoma	MW96	MTT	111.49
	ERM00000555	Ag_HEC_pwd	ISTEC CNR	HEC	50	46	17.8 ± 2.1	nan	7.51	38.19	0.08	54.23	0	Digested	nan	nan	nan	nan	25	24	Intestinal	HCT-116	colon carcinoma	MW96	WST-1	90.6491
	ERM00000555	Ag_HEC_pwd	ISTEC CNR	HEC	50	46	17.8 ± 2.1	nan	7.51	38.19	0.08	54.23	0	Digested	nan	nan	nan	nan	25	24	Intestinal	HCT-116	colon carcinoma	MW96	WST-1	95.4736
	ERM00000555	Ag_HEC_pwd	ISTEC CNR	HEC	50	46	17.8 ± 2.1	nan	7.51	38.19	0.08	54.23	0	Digested	nan	nan	nan	nan	25	24	Intestinal	HCT-116	colon carcinoma	MW96	WST-1	94.7919
	ERM00000555	Ag_HEC_pwd	ISTEC CNR	HEC	50	46	17.8 ± 2.1	nan	7.51	38.19	0.08	54.23	0	Digested	nan	nan	nan	nan	25	24	Intestinal	HCT-116	colon carcinoma	MW96	WST-1	103.693
	ERM00000555	Ag_HEC_pwd	ISTEC CNR	HEC	50	46	17.8 ± 2.1	nan	7.51	38.19	0.08	54.23	0	Digested	nan	nan	nan	nan	25	24	Intestinal	HCT-116	colon carcinoma	MW96	WST-1	107.842
	ERM00000555	Ag_HEC_pwd	ISTEC CNR	HEC	50	46	17.8 ± 2.1	nan	7.51	38.19	0.08	54.23	0	Digested	nan	nan	nan	nan	25	24	Intestinal	HCT-116	colon carcinoma	MW96	WST-1	106.116
	ERM00000555	Ag_HEC_pwd	ISTEC CNR	HEC	50	46	17.8 ± 2.1	nan	7.51	38.19	0.08	54.23	0	Digested	nan	nan	nan	nan	25	24	Intestinal	HCT-116	colon carcinoma	MW96	WST-1	104.925
	ERM00000555	Ag_HEC_pwd	ISTEC CNR	HEC	50	46	17.8 ± 2.1	nan	7.51	38.19	0.08	54.23	0	Digested	nan	nan	nan	nan	25	24	Intestinal	HCT-116	colon carcinoma	MW96	WST-1	106.184
	ERM00000555	Ag_HEC_pwd	ISTEC CNR	HEC	50	46	17.8 ± 2.1	nan	7.51	38.19	0.08	54.23	0	Digested	nan	nan	nan	nan	25	24	Intestinal	HCT-116	colon carcinoma	MW96	WST-1	107.911
	ERM00000555	Ag_HEC_pwd	ISTEC CNR	HEC	50	46	17.8 ± 2.1	nan	7.51	38.19	0.08	54.23	0	Digested	nan	nan	nan	nan	25	24	Intestinal	HCT-116	colon carcinoma	MW96	WST-1	105.94
	ERM00000555	Ag_HEC_pwd	ISTEC CNR	HEC	50	46	17.8 ± 2.1	nan	7.51	38.19	0.08	54.23	0	Digested	nan	nan	nan	nan	25	24	Intestinal	HCT-116	colon carcinoma	MW96	WST-1	96.0595
	ERM00000555	Ag_HEC_pwd	ISTEC CNR	HEC	50	46	17.8 ± 2.1	nan	7.51	38.19	0.08	54.23	0	Digested	nan	nan	nan	nan	25	24	Intestinal	HCT-116	colon carcinoma	MW96	WST-1	106.601
	ERM00000555	Ag_HEC_pwd	ISTEC CNR	HEC	50	46	17.8 ± 2.1	nan	7.51	38.19	0.08	54.23	0	Digested	nan	nan	nan	nan	25	24	Intestinal	HCT-116	colon carcinoma	MW96	WST-1	105.709
	ERM00000555	Ag_HEC_pwd	ISTEC CNR	HEC	50	46	17.8 ± 2.1	nan	7.51	38.19	0.08	54.23	0	Digested	nan	nan	nan	nan	25	24	Intestinal	HCT-116	colon carcinoma	MW96	WST-1	108.114
	ERM00000555	Ag_HEC_pwd	ISTEC CNR	HEC	50	46	17.8 ± 2.1	nan	7.51	38.19	0.08	54.23	0	Digested	nan	nan	nan	nan	25	24	Intestinal	HCT-116	colon carcinoma	MW96	WST-1	113.884
	ERM00000555	Ag_HEC_pwd	ISTEC CNR	HEC	50	46	17.8 ± 2.1	nan	7.51	38.19	0.08	54.23	0	Non-Digested	nan	nan	nan	nan	25	24	Intestinal	HCT-116	colon carcinoma	MW96	WST-1	103.826
	ERM00000555	Ag_HEC_pwd	ISTEC CNR	HEC	50	46	17.8 ± 2.1	nan	7.51	38.19	0.08	54.23	0	Non-Digested	nan	nan	nan	nan	25	24	Intestinal	HCT-116	colon carcinoma	MW96	WST-1	103.747
	ERM00000555	Ag_HEC_pwd	ISTEC CNR	HEC	50	46	17.8 ± 2.1	nan	7.51	38.19	0.08	54.23	0	Non-Digested	nan	nan	nan	nan	25	24	Intestinal	HCT-116	colon carcinoma	MW96	WST-1	97.6784
	ERM00000555	Ag_HEC_pwd	ISTEC CNR	HEC	50	46	17.8 ± 2.1	nan	7.51	38.19	0.08	54.23	0	Non-Digested	nan	nan	nan	nan	25	24	Intestinal	HCT-116	colon carcinoma	MW96	WST-1	95.1305
	ERM00000555	Ag_HEC_pwd	ISTEC CNR	HEC	50	46	17.8 ± 2.1	nan	7.51	38.19	0.08	54.23	0	Non-Digested	nan	nan	nan	nan	25	24	Intestinal	HCT-116	colon carcinoma	MW96	WST-1	89.7634
	ERM00000555	Ag_HEC_pwd	ISTEC CNR	HEC	50	46	17.8 ± 2.1	nan	7.51	38.19	0.08	54.23	0	Non-Digested	nan	nan	nan	nan	25	24	Intestinal	HCT-116	colon carcinoma	MW96	WST-1	111.659
	ERM00000555	Ag_HEC_pwd	ISTEC CNR	HEC	50	46	17.8 ± 2.1	nan	7.51	38.19	0.08	54.23	0	Non-Digested	nan	nan	nan	nan	25	24	Intestinal	HCT-116	colon carcinoma	MW96	WST-1	112.547
	ERM00000555	Ag_HEC_pwd	ISTEC CNR	HEC	50	46	17.8 ± 2.1	nan	7.51	38.19	0.08	54.23	0	Non-Digested	nan	nan	nan	nan	25	24	Intestinal	HCT-116	colon carcinoma	MW96	WST-1	106.693
	ERM00000555	Ag_HEC_pwd	ISTEC CNR	HEC	50	46	17.8 ± 2.1	nan	7.51	38.19	0.08	54.23	0	Non-Digested	nan	nan	nan	nan	25	24	Intestinal	HCT-116	colon carcinoma	MW96	WST-1	109.864
	ERM00000555	Ag_HEC_pwd	ISTEC CNR	HEC	50	46	17.8 ± 2.1	nan	7.51	38.19	0.08	54.23	0	Non-Digested	nan	nan	nan	nan	25	24	Intestinal	HCT-116	colon carcinoma	MW96	WST-1	105.2
	ERM00000555	Ag_HEC_pwd	ISTEC CNR	HEC	50	46	17.8 ± 2.1	nan	7.51	38.19	0.08	54.23	0	Non-Digested	nan	nan	nan	nan	25	24	Intestinal	HCT-116	colon carcinoma	MW96	WST-1	109.692
	ERM00000555	Ag_HEC_pwd	ISTEC CNR	HEC	50	46	17.8 ± 2.1	nan	7.51	38.19	0.08	54.23	0	Non-Digested	nan	nan	nan	nan	25	24	Intestinal	HCT-116	colon carcinoma	MW96	WST-1	111.821
	ERM00000555	Ag_HEC_pwd	ISTEC CNR	HEC	50	46	17.8 ± 2.1	nan	7.51	38.19	0.08	54.23	0	Non-Digested	nan	nan	nan	nan	25	24	Intestinal	HCT-116	colon carcinoma	MW96	WST-1	106.903
	ERM00000555	Ag_HEC_pwd	ISTEC CNR	HEC	50	46	17.8 ± 2.1	nan	7.51	38.19	0.08	54.23	0	Non-Digested	nan	nan	nan	nan	25	24	Intestinal	HCT-116	colon carcinoma	MW96	WST-1	108.217
	ERM00000555	Ag_HEC_pwd	ISTEC CNR	HEC	50	46	17.8 ± 2.1	nan	7.51	38.19	0.08	54.23	0	Non-Digested	nan	nan	nan	nan	25	24	Intestinal	HCT-116	colon carcinoma	MW96	WST-1	97.3557
	ERM00000555	Ag_HEC_pwd	ISTEC CNR	HEC	50	46	17.8 ± 2.1	3981.53	7.51	38.19	0.08	54.23	0	none	85.18	0.406667	96.9556	0.375667	40	24	Lung	A549	adenocarcinoma	MW96	MTT	81.35
	ERM00000555	Ag_HEC_pwd	ISTEC CNR	HEC	50	46	17.8 ± 2.1	3981.53	7.51	38.19	0.08	54.23	0	none	107.64	0.404889	145.554	0.343889	40	24	Lung	A549	adenocarcinoma	MW96	MTT	95.25
	ERM00000555	Ag_HEC_pwd	ISTEC CNR	HEC	50	46	17.8 ± 2.1	3981.53	7.51	38.19	0.08	54.23	0	none	113.2	0.38642	115.715	0.39463	40	24	Lung	A549	adenocarcinoma	MW12	Alamar_Blue	38.39
	ERM00000555	Ag_HEC_pwd	ISTEC CNR	HEC	50	46	17.8 ± 2.1	3981.53	7.51	38.19	0.08	54.23	0	none	146.78	0.347704	104.634	0.464333	40	24	Lung	A549	adenocarcinoma	MW96	MTT	94.54
	ERM00000555	Ag_HEC_pwd	ISTEC CNR	HEC	50	46	17.8 ± 2.1	nan	7.51	38.19	0.08	54.23	0	Digested	329.03 ± 7.2	0.54 ± 0.07	694.27 ± 52.62	0.72 ± 0.05	50	24	Intestinal	HCT-116	colon carcinoma	MW96	WST-1	94.7224
	ERM00000555	Ag_HEC_pwd	ISTEC CNR	HEC	50	46	17.8 ± 2.1	nan	7.51	38.19	0.08	54.23	0	Digested	329.03 ± 7.2	0.54 ± 0.07	694.27 ± 52.62	0.72 ± 0.05	50	24	Intestinal	HCT-116	colon carcinoma	MW96	WST-1	97.6939
	ERM00000555	Ag_HEC_pwd	ISTEC CNR	HEC	50	46	17.8 ± 2.1	nan	7.51	38.19	0.08	54.23	0	Digested	329.03 ± 7.2	0.54 ± 0.07	694.27 ± 52.62	0.72 ± 0.05	50	24	Intestinal	HCT-116	colon carcinoma	MW96	WST-1	95.9997
	ERM00000555	Ag_HEC_pwd	ISTEC CNR	HEC	50	46	17.8 ± 2.1	nan	7.51	38.19	0.08	54.23	0	Digested	329.03 ± 7.2	0.54 ± 0.07	694.27 ± 52.62	0.72 ± 0.05	50	24	Intestinal	HCT-116	colon carcinoma	MW96	WST-1	93.6702
	ERM00000555	Ag_HEC_pwd	ISTEC CNR	HEC	50	46	17.8 ± 2.1	nan	7.51	38.19	0.08	54.23	0	Digested	329.03 ± 7.2	0.54 ± 0.07	694.27 ± 52.62	0.72 ± 0.05	50	24	Intestinal	HCT-116	colon carcinoma	MW96	WST-1	91.9958
	ERM00000555	Ag_HEC_pwd	ISTEC CNR	HEC	50	46	17.8 ± 2.1	nan	7.51	38.19	0.08	54.23	0	Digested	329.03 ± 7.2	0.54 ± 0.07	694.27 ± 52.62	0.72 ± 0.05	50	24	Intestinal	HCT-116	colon carcinoma	MW96	WST-1	100.052
	ERM00000555	Ag_HEC_pwd	ISTEC CNR	HEC	50	46	17.8 ± 2.1	nan	7.51	38.19	0.08	54.23	0	Digested	329.03 ± 7.2	0.54 ± 0.07	694.27 ± 52.62	0.72 ± 0.05	50	24	Intestinal	HCT-116	colon carcinoma	MW96	WST-1	101.623
	ERM00000555	Ag_HEC_pwd	ISTEC CNR	HEC	50	46	17.8 ± 2.1	nan	7.51	38.19	0.08	54.23	0	Digested	329.03 ± 7.2	0.54 ± 0.07	694.27 ± 52.62	0.72 ± 0.05	50	24	Intestinal	HCT-116	colon carcinoma	MW96	WST-1	101.252
	ERM00000555	Ag_HEC_pwd	ISTEC CNR	HEC	50	46	17.8 ± 2.1	nan	7.51	38.19	0.08	54.23	0	Digested	329.03 ± 7.2	0.54 ± 0.07	694.27 ± 52.62	0.72 ± 0.05	50	24	Intestinal	HCT-116	colon carcinoma	MW96	WST-1	93.7299
	ERM00000555	Ag_HEC_pwd	ISTEC CNR	HEC	50	46	17.8 ± 2.1	nan	7.51	38.19	0.08	54.23	0	Digested	329.03 ± 7.2	0.54 ± 0.07	694.27 ± 52.62	0.72 ± 0.05	50	24	Intestinal	HCT-116	colon carcinoma	MW96	WST-1	100.93
	ERM00000555	Ag_HEC_pwd	ISTEC CNR	HEC	50	46	17.8 ± 2.1	nan	7.51	38.19	0.08	54.23	0	Digested	329.03 ± 7.2	0.54 ± 0.07	694.27 ± 52.62	0.72 ± 0.05	50	24	Intestinal	HCT-116	colon carcinoma	MW96	WST-1	99.4674
	ERM00000555	Ag_HEC_pwd	ISTEC CNR	HEC	50	46	17.8 ± 2.1	nan	7.51	38.19	0.08	54.23	0	Digested	329.03 ± 7.2	0.54 ± 0.07	694.27 ± 52.62	0.72 ± 0.05	50	24	Intestinal	HCT-116	colon carcinoma	MW96	WST-1	107.873
	ERM00000555	Ag_HEC_pwd	ISTEC CNR	HEC	50	46	17.8 ± 2.1	nan	7.51	38.19	0.08	54.23	0	Digested	329.03 ± 7.2	0.54 ± 0.07	694.27 ± 52.62	0.72 ± 0.05	50	24	Intestinal	HCT-116	colon carcinoma	MW96	WST-1	105.495
	ERM00000555	Ag_HEC_pwd	ISTEC CNR	HEC	50	46	17.8 ± 2.1	nan	7.51	38.19	0.08	54.23	0	Digested	329.03 ± 7.2	0.54 ± 0.07	694.27 ± 52.62	0.72 ± 0.05	50	24	Intestinal	HCT-116	colon carcinoma	MW96	WST-1	102.584
	ERM00000555	Ag_HEC_pwd	ISTEC CNR	HEC	50	46	17.8 ± 2.1	nan	7.51	38.19	0.08	54.23	0	Digested	329.03 ± 7.2	0.54 ± 0.07	694.27 ± 52.6	0.72 ± 0.05	50	24	Intestinal	HCT-116	colon carcinoma	MW96	WST-1	105.026
	ERM00000555	Ag_HEC_pwd	ISTEC CNR	HEC	50	46	17.8 ± 2.1	nan	7.51	38.19	0.08	54.23	0	Non-Digested	189.75 ± 33.81	0.63 ± 0.18	234.9 ± 0.85	0.37 ± 0.01	50	24	Intestinal	HCT-116	colon carcinoma	MW96	WST-1	93.8842
	ERM00000555	Ag_HEC_pwd	ISTEC CNR	HEC	50	46	17.8 ± 2.1	nan	7.51	38.19	0.08	54.23	0	Non-Digested	189.75 ± 33.81	0.63 ± 0.18	234.9 ± 0.85	0.37 ± 0.01	50	24	Intestinal	HCT-116	colon carcinoma	MW96	WST-1	96.0019
	ERM00000555	Ag_HEC_pwd	ISTEC CNR	HEC	50	46	17.8 ± 2.1	nan	7.51	38.19	0.08	54.23	0	Non-Digested	189.75 ± 33.81	0.63 ± 0.18	234.9 ± 0.85	0.37 ± 0.01	50	24	Intestinal	HCT-116	colon carcinoma	MW96	WST-1	95.9159
	ERM00000555	Ag_HEC_pwd	ISTEC CNR	HEC	50	46	17.8 ± 2.1	nan	7.51	38.19	0.08	54.23	0	Non-Digested	189.75 ± 33.81	0.63 ± 0.18	234.9 ± 0.85	0.37 ± 0.01	50	24	Intestinal	HCT-116	colon carcinoma	MW96	WST-1	95.0092
	ERM00000555	Ag_HEC_pwd	ISTEC CNR	HEC	50	46	17.8 ± 2.1	nan	7.51	38.19	0.08	54.23	0	Non-Digested	189.75 ± 33.81	0.63 ± 0.18	234.9 ± 0.85	0.37 ± 0.01	50	24	Intestinal	HCT-116	colon carcinoma	MW96	WST-1	94.407
	ERM00000555	Ag_HEC_pwd	ISTEC CNR	HEC	50	46	17.8 ± 2.1	nan	7.51	38.19	0.08	54.23	0	Non-Digested	189.75 ± 33.81	0.63 ± 0.18	234.9 ± 0.85	0.37 ± 0.01	50	24	Intestinal	HCT-116	colon carcinoma	MW96	WST-1	103.626
	ERM00000555	Ag_HEC_pwd	ISTEC CNR	HEC	50	46	17.8 ± 2.1	nan	7.51	38.19	0.08	54.23	0	Non-Digested	189.75 ± 33.81	0.63 ± 0.18	234.9 ± 0.85	0.37 ± 0.01	50	24	Intestinal	HCT-116	colon carcinoma	MW96	WST-1	102.524
	ERM00000555	Ag_HEC_pwd	ISTEC CNR	HEC	50	46	17.8 ± 2.1	nan	7.51	38.19	0.08	54.23	0	Non-Digested	189.75 ± 33.81	0.63 ± 0.18	234.9 ± 0.85	0.37 ± 0.01	50	24	Intestinal	HCT-116	colon carcinoma	MW96	WST-1	102.543
	ERM00000555	Ag_HEC_pwd	ISTEC CNR	HEC	50	46	17.8 ± 2.1	nan	7.51	38.19	0.08	54.23	0	Non-Digested	189.75 ± 33.81	0.63 ± 0.18	234.9 ± 0.85	0.37 ± 0.01	50	24	Intestinal	HCT-116	colon carcinoma	MW96	WST-1	103.568
	ERM00000555	Ag_HEC_pwd	ISTEC CNR	HEC	50	46	17.8 ± 2.1	nan	7.51	38.19	0.08	54.23	0	Non-Digested	189.75 ± 33.81	0.63 ± 0.18	234.9 ± 0.85	0.37 ± 0.01	50	24	Intestinal	HCT-116	colon carcinoma	MW96	WST-1	104.133
	ERM00000555	Ag_HEC_pwd	ISTEC CNR	HEC	50	46	17.8 ± 2.1	nan	7.51	38.19	0.08	54.23	0	Non-Digested	189.75 ± 33.81	0.63 ± 0.18	234.9 ± 0.85	0.37 ± 0.01	50	24	Intestinal	HCT-116	colon carcinoma	MW96	WST-1	105.401
	ERM00000555	Ag_HEC_pwd	ISTEC CNR	HEC	50	46	17.8 ± 2.1	nan	7.51	38.19	0.08	54.23	0	Non-Digested	189.75 ± 33.81	0.63 ± 0.18	234.9 ± 0.85	0.37 ± 0.01	50	24	Intestinal	HCT-116	colon carcinoma	MW96	WST-1	105.195
	ERM00000555	Ag_HEC_pwd	ISTEC CNR	HEC	50	46	17.8 ± 2.1	nan	7.51	38.19	0.08	54.23	0	Non-Digested	189.75 ± 33.81	0.63 ± 0.18	234.9 ± 0.85	0.37 ± 0.01	50	24	Intestinal	HCT-116	colon carcinoma	MW96	WST-1	105.881
	ERM00000555	Ag_HEC_pwd	ISTEC CNR	HEC	50	46	17.8 ± 2.1	nan	7.51	38.19	0.08	54.23	0	Non-Digested	189.75 ± 33.81	0.63 ± 0.18	234.9 ± 0.85	0.37 ± 0.01	50	24	Intestinal	HCT-116	colon carcinoma	MW96	WST-1	108.844
	ERM00000555	Ag_HEC_pwd	ISTEC CNR	HEC	50	46	17.8 ± 2.1	nan	7.51	38.19	0.08	54.23	0	Non-Digested	189.75 ± 33.81	0.63 ± 0.18	234.9 ± 0.85	0.37 ± 0.01	50	24	Intestinal	HCT-116	colon carcinoma	MW96	WST-1	103.317
	ERM00000555	Ag_HEC_pwd	ISTEC CNR	HEC	50	46	17.8 ± 2.1	3981.53	7.51	38.19	0.08	54.23	0	none	62.93	0.460986	148.396	0.280858	50	24	Lung	A549	adenocarcinoma	MW6	MTT	5
	ERM00000555	Ag_HEC_pwd	ISTEC CNR	HEC	50	46	17.8 ± 2.1	3981.53	7.51	38.19	0.08	54.23	0	none	62.93	0.460986	148.396	0.280858	50	24	Lung	A549	adenocarcinoma	MW6	MTT	27.67
	ERM00000555	Ag_HEC_pwd	ISTEC CNR	HEC	50	46	17.8 ± 2.1	3981.53	7.51	38.19	0.08	54.23	0	none	62.93	0.460986	148.396	0.280858	50	24	Lung	A549	adenocarcinoma	MW6	MTT	36.46
	ERM00000555	Ag_HEC_pwd	ISTEC CNR	HEC	50	46	17.8 ± 2.1	3981.53	7.51	38.19	0.08	54.23	0	none	62.93	0.460986	148.396	0.280858	50	24	Lung	A549	adenocarcinoma	MW6	MTT	66.56
	ERM00000555	Ag_HEC_pwd	ISTEC CNR	HEC	50	46	17.8 ± 2.1	3981.53	7.51	38.19	0.08	54.23	0	none	62.93	0.460986	148.396	0.280858	50	24	Lung	A549	adenocarcinoma	MW12	MTT	74.18
	ERM00000555	Ag_HEC_pwd	ISTEC CNR	HEC	50	46	17.8 ± 2.1	3981.53	7.51	38.19	0.08	54.23	0	none	62.93	0.460986	148.396	0.280858	50	24	Lung	A549	adenocarcinoma	MW6	MTT	75.65
	ERM00000555	Ag_HEC_pwd	ISTEC CNR	HEC	50	46	17.8 ± 2.1	3981.53	7.51	38.19	0.08	54.23	0	none	62.93	0.460986	148.396	0.280858	50	24	Lung	A549	adenocarcinoma	MW6	MTT	81.26
	ERM00000555	Ag_HEC_pwd	ISTEC CNR	HEC	50	46	17.8 ± 2.1	3981.53	7.51	38.19	0.08	54.23	0	none	62.93	0.460986	148.396	0.280858	50	24	Lung	A549	adenocarcinoma	MW6	MTT	88.7
	ERM00000555	Ag_HEC_pwd	ISTEC CNR	HEC	50	46	17.8 ± 2.1	3981.53	7.51	38.19	0.08	54.23	0	none	90.62	0.417974	128.482	0.34511	50	24	Lung	A549	adenocarcinoma	MW6	Alamar_Blue	0.55
	ERM00000555	Ag_HEC_pwd	ISTEC CNR	HEC	50	46	17.8 ± 2.1	3981.53	7.51	38.19	0.08	54.23	0	none	90.62	0.417974	128.482	0.34511	50	24	Lung	A549	adenocarcinoma	MW12	Alamar_Blue	44.85
	ERM00000555	Ag_HEC_pwd	ISTEC CNR	HEC	50	46	17.8 ± 2.1	3981.53	7.51	38.19	0.08	54.23	0	none	90.62	0.417974	128.482	0.34511	50	24	Lung	A549	adenocarcinoma	MW6	Alamar_Blue	98.14
	ERM00000555	Ag_HEC_pwd	ISTEC CNR	HEC	50	46	17.8 ± 2.1	3981.53	7.51	38.19	0.08	54.23	0	none	94.94	0.394111	94.9719	0.395	50	24	Lung	A549	adenocarcinoma	MW96	MTT	88.98
	ERM00000555	Ag_HEC_pwd	ISTEC CNR	HEC	50	46	17.8 ± 2.1	3981.53	7.51	38.19	0.08	54.23	0	none	113.2	0.38642	115.715	0.39463	50	24	Lung	A549	adenocarcinoma	MW12	Alamar_Blue	83.86
	ERM00000555	Ag_HEC_pwd	ISTEC CNR	HEC	50	46	17.8 ± 2.1	3981.53	7.51	38.19	0.08	54.23	0	none	118.44	0.388741	135.717	0.373296	50	24	Lung	A549	adenocarcinoma	MW6	MTT	6.93
	ERM00000555	Ag_HEC_pwd	ISTEC CNR	HEC	50	46	17.8 ± 2.1	3981.53	7.51	38.19	0.08	54.23	0	none	118.44	0.388741	135.717	0.373296	50	24	Lung	A549	adenocarcinoma	MW96	MTT	77.01
	ERM00000555	Ag_HEC_pwd	ISTEC CNR	HEC	50	46	17.8 ± 2.1	3981.53	7.51	38.19	0.08	54.23	0	none	104.7	0.381556	92.9881	0.414333	60	24	Lung	A549	adenocarcinoma	MW96	MTT	87.95
	ERM00000555	Ag_HEC_pwd	ISTEC CNR	HEC	50	46	17.8 ± 2.1	3981.53	7.51	38.19	0.08	54.23	0	none	129.23	0.372593	125.88	0.402704	60	24	Lung	A549	adenocarcinoma	MW96	MTT	84.64
	ERM00000555	Ag_HEC_pwd	ISTEC CNR	HEC	50	46	17.8 ± 2.1	3981.53	7.51	38.19	0.08	54.23	0	none	135.46	0.354049	101.799	0.44579	60	24	Lung	A549	adenocarcinoma	MW12	Alamar_Blue	26.03
	ERM00000555	Ag_HEC_pwd	ISTEC CNR	HEC	50	46	17.8 ± 2.1	3981.53	7.51	38.19	0.08	54.23	0	none	172.43 ± 1.81	0.308 ± 0.01	86.53 ± 1.90	0.520333333 ± 0.04	60	24	Lung	A549	adenocarcinoma	MW96	MTT	85.6
	ERM00000555	Ag_HEC_pwd	ISTEC CNR	HEC	50	46	17.8 ± 2.1	3981.53	7.51	38.19	0.08	54.23	0	none	124.22	0.356444	89.0207	0.453	80	24	Lung	A549	adenocarcinoma	MW96	MTT	67.85
	ERM00000555	Ag_HEC_pwd	ISTEC CNR	HEC	50	46	17.8 ± 2.1	3981.53	7.51	38.19	0.08	54.23	0	none	150.83	0.340296	106.205	0.461519	80	24	Lung	A549	adenocarcinoma	MW96	MTT	79.07
	ERM00000555	Ag_HEC_pwd	ISTEC CNR	HEC	50	46	17.8 ± 2.1	3981.53	7.51	38.19	0.08	54.23	0	none	191.91	0.268741	63.7444	0.571617	80	24	Lung	A549	adenocarcinoma	MW12	Alamar_Blue	10.39
	ERM00000555	Ag_HEC_pwd	ISTEC CNR	HEC	50	46	17.8 ± 2.1	3981.53	7.51	38.19	0.08	54.23	0	none	191.91	0.268741	63.7444	0.571617	80	24	Lung	A549	adenocarcinoma	MW12	Alamar_Blue	103.39
	ERM00000555	Ag_HEC_pwd	ISTEC CNR	HEC	50	46	17.8 ± 2.1	3981.53	7.51	38.19	0.08	54.23	0	none	191.91	0.268741	63.7444	0.571617	80	24	Lung	A549	adenocarcinoma	MW96	MTT	73.45
	ERM00000555	Ag_HEC_pwd	ISTEC CNR	HEC	50	46	17.8 ± 2.1	nan	7.51	38.19	0.08	54.23	0	Digested	nan	nan	nan	nan	100	24	Intestinal	HCT-116	colon carcinoma	MW96	WST-1	90.7199
	ERM00000555	Ag_HEC_pwd	ISTEC CNR	HEC	50	46	17.8 ± 2.1	nan	7.51	38.19	0.08	54.23	0	Digested	nan	nan	nan	nan	100	24	Intestinal	HCT-116	colon carcinoma	MW96	WST-1	89.5419
	ERM00000555	Ag_HEC_pwd	ISTEC CNR	HEC	50	46	17.8 ± 2.1	nan	7.51	38.19	0.08	54.23	0	Digested	nan	nan	nan	nan	100	24	Intestinal	HCT-116	colon carcinoma	MW96	WST-1	92.5134
	ERM00000555	Ag_HEC_pwd	ISTEC CNR	HEC	50	46	17.8 ± 2.1	nan	7.51	38.19	0.08	54.23	0	Digested	nan	nan	nan	nan	100	24	Intestinal	HCT-116	colon carcinoma	MW96	WST-1	90.6537
	ERM00000555	Ag_HEC_pwd	ISTEC CNR	HEC	50	46	17.8 ± 2.1	nan	7.51	38.19	0.08	54.23	0	Digested	nan	nan	nan	nan	100	24	Intestinal	HCT-116	colon carcinoma	MW96	WST-1	87.1462
	ERM00000555	Ag_HEC_pwd	ISTEC CNR	HEC	50	46	17.8 ± 2.1	nan	7.51	38.19	0.08	54.23	0	Digested	nan	nan	nan	nan	100	24	Intestinal	HCT-116	colon carcinoma	MW96	WST-1	66.8139
	ERM00000555	Ag_HEC_pwd	ISTEC CNR	HEC	50	46	17.8 ± 2.1	nan	7.51	38.19	0.08	54.23	0	Digested	nan	nan	nan	nan	100	24	Intestinal	HCT-116	colon carcinoma	MW96	WST-1	69.1457
	ERM00000555	Ag_HEC_pwd	ISTEC CNR	HEC	50	46	17.8 ± 2.1	nan	7.51	38.19	0.08	54.23	0	Digested	nan	nan	nan	nan	100	24	Intestinal	HCT-116	colon carcinoma	MW96	WST-1	69.9359
	ERM00000555	Ag_HEC_pwd	ISTEC CNR	HEC	50	46	17.8 ± 2.1	nan	7.51	38.19	0.08	54.23	0	Digested	nan	nan	nan	nan	100	24	Intestinal	HCT-116	colon carcinoma	MW96	WST-1	60.2088
	ERM00000555	Ag_HEC_pwd	ISTEC CNR	HEC	50	46	17.8 ± 2.1	nan	7.51	38.19	0.08	54.23	0	Digested	nan	nan	nan	nan	100	24	Intestinal	HCT-116	colon carcinoma	MW96	WST-1	71.0677
	ERM00000555	Ag_HEC_pwd	ISTEC CNR	HEC	50	46	17.8 ± 2.1	nan	7.51	38.19	0.08	54.23	0	Digested	nan	nan	nan	nan	100	24	Intestinal	HCT-116	colon carcinoma	MW96	WST-1	109.163
	ERM00000555	Ag_HEC_pwd	ISTEC CNR	HEC	50	46	17.8 ± 2.1	nan	7.51	38.19	0.08	54.23	0	Digested	nan	nan	nan	nan	100	24	Intestinal	HCT-116	colon carcinoma	MW96	WST-1	101.27
	ERM00000555	Ag_HEC_pwd	ISTEC CNR	HEC	50	46	17.8 ± 2.1	nan	7.51	38.19	0.08	54.23	0	Digested	nan	nan	nan	nan	100	24	Intestinal	HCT-116	colon carcinoma	MW96	WST-1	102.476
	ERM00000555	Ag_HEC_pwd	ISTEC CNR	HEC	50	46	17.8 ± 2.1	nan	7.51	38.19	0.08	54.23	0	Digested	nan	nan	nan	nan	100	24	Intestinal	HCT-116	colon carcinoma	MW96	WST-1	102.707
	ERM00000555	Ag_HEC_pwd	ISTEC CNR	HEC	50	46	17.8 ± 2.1	nan	7.51	38.19	0.08	54.23	0	Digested	nan	nan	nan	nan	100	24	Intestinal	HCT-116	colon carcinoma	MW96	WST-1	98.8403
	ERM00000555	Ag_HEC_pwd	ISTEC CNR	HEC	50	46	17.8 ± 2.1	nan	7.51	38.19	0.08	54.23	0	Non-Digested	nan	nan	nan	nan	100	24	Intestinal	HCT-116	colon carcinoma	MW96	WST-1	88.941
	ERM00000555	Ag_HEC_pwd	ISTEC CNR	HEC	50	46	17.8 ± 2.1	nan	7.51	38.19	0.08	54.23	0	Non-Digested	nan	nan	nan	nan	100	24	Intestinal	HCT-116	colon carcinoma	MW96	WST-1	92.7397
	ERM00000555	Ag_HEC_pwd	ISTEC CNR	HEC	50	46	17.8 ± 2.1	nan	7.51	38.19	0.08	54.23	0	Non-Digested	nan	nan	nan	nan	100	24	Intestinal	HCT-116	colon carcinoma	MW96	WST-1	93.7191
	ERM00000555	Ag_HEC_pwd	ISTEC CNR	HEC	50	46	17.8 ± 2.1	nan	7.51	38.19	0.08	54.23	0	Non-Digested	nan	nan	nan	nan	100	24	Intestinal	HCT-116	colon carcinoma	MW96	WST-1	95.6383
	ERM00000555	Ag_HEC_pwd	ISTEC CNR	HEC	50	46	17.8 ± 2.1	nan	7.51	38.19	0.08	54.23	0	Non-Digested	nan	nan	nan	nan	100	24	Intestinal	HCT-116	colon carcinoma	MW96	WST-1	96.8031
	ERM00000555	Ag_HEC_pwd	ISTEC CNR	HEC	50	46	17.8 ± 2.1	nan	7.51	38.19	0.08	54.23	0	Non-Digested	nan	nan	nan	nan	100	24	Intestinal	HCT-116	colon carcinoma	MW96	WST-1	94.0199
	ERM00000555	Ag_HEC_pwd	ISTEC CNR	HEC	50	46	17.8 ± 2.1	nan	7.51	38.19	0.08	54.23	0	Non-Digested	nan	nan	nan	nan	100	24	Intestinal	HCT-116	colon carcinoma	MW96	WST-1	101.515
	ERM00000555	Ag_HEC_pwd	ISTEC CNR	HEC	50	46	17.8 ± 2.1	nan	7.51	38.19	0.08	54.23	0	Non-Digested	nan	nan	nan	nan	100	24	Intestinal	HCT-116	colon carcinoma	MW96	WST-1	96.2704
	ERM00000555	Ag_HEC_pwd	ISTEC CNR	HEC	50	46	17.8 ± 2.1	nan	7.51	38.19	0.08	54.23	0	Non-Digested	nan	nan	nan	nan	100	24	Intestinal	HCT-116	colon carcinoma	MW96	WST-1	108.011
	ERM00000555	Ag_HEC_pwd	ISTEC CNR	HEC	50	46	17.8 ± 2.1	nan	7.51	38.19	0.08	54.23	0	Non-Digested	nan	nan	nan	nan	100	24	Intestinal	HCT-116	colon carcinoma	MW96	WST-1	117.596
	ERM00000555	Ag_HEC_pwd	ISTEC CNR	HEC	50	46	17.8 ± 2.1	3981.53	7.51	38.19	0.08	54.23	0	none	62.93	0.460986	148.396	0.280858	100	24	Lung	A549	adenocarcinoma	MW6	MTT	3.27
	ERM00000555	Ag_HEC_pwd	ISTEC CNR	HEC	50	46	17.8 ± 2.1	3981.53	7.51	38.19	0.08	54.23	0	none	62.93	0.460986	148.396	0.280858	100	24	Lung	A549	adenocarcinoma	MW6	MTT	3.5
	ERM00000555	Ag_HEC_pwd	ISTEC CNR	HEC	50	46	17.8 ± 2.1	3981.53	7.51	38.19	0.08	54.23	0	none	62.93	0.460986	148.396	0.280858	100	24	Lung	A549	adenocarcinoma	MW6	MTT	5.17
	ERM00000555	Ag_HEC_pwd	ISTEC CNR	HEC	50	46	17.8 ± 2.1	3981.53	7.51	38.19	0.08	54.23	0	none	62.93	0.460986	148.396	0.280858	100	24	Lung	A549	adenocarcinoma	MW6	MTT	28.29
	ERM00000555	Ag_HEC_pwd	ISTEC CNR	HEC	50	46	17.8 ± 2.1	3981.53	7.51	38.19	0.08	54.23	0	none	62.93	0.460986	148.396	0.280858	100	24	Lung	A549	adenocarcinoma	MW6	MTT	42.38
	ERM00000555	Ag_HEC_pwd	ISTEC CNR	HEC	50	46	17.8 ± 2.1	3981.53	7.51	38.19	0.08	54.23	0	none	62.93	0.460986	148.396	0.280858	100	24	Lung	A549	adenocarcinoma	MW6	MTT	42.9
	ERM00000555	Ag_HEC_pwd	ISTEC CNR	HEC	50	46	17.8 ± 2.1	3981.53	7.51	38.19	0.08	54.23	0	none	62.93	0.460986	148.396	0.280858	100	24	Lung	A549	adenocarcinoma	MW6	MTT	52.8
	ERM00000555	Ag_HEC_pwd	ISTEC CNR	HEC	50	46	17.8 ± 2.1	3981.53	7.51	38.19	0.08	54.23	0	none	62.93	0.460986	148.396	0.280858	100	24	Lung	A549	adenocarcinoma	MW12	MTT	72.28
	ERM00000555	Ag_HEC_pwd	ISTEC CNR	HEC	50	46	17.8 ± 2.1	3981.53	7.51	38.19	0.08	54.23	0	none	63.57	0.459611	147.611	0.281765	100	24	Lung	A549	adenocarcinoma	MW96	MTT	97.21
	ERM00000555	Ag_HEC_pwd	ISTEC CNR	HEC	50	46	17.8 ± 2.1	3981.53	7.51	38.19	0.08	54.23	0	none	143.73 ± 4.7	0.331333333 ± 0.02	85.05333333 ± 1.9	0.491666667 ± 0.03	100	24	Lung	A549	adenocarcinoma	MW96	MTT	43.18
	ERM00000555	Ag_HEC_pwd	ISTEC CNR	HEC	50	46	17.8 ± 2.1	3981.53	7.51	38.19	0.08	54.23	0	none	162.87	0.315778	86.0378	0.510778	100	24	Lung	A549	adenocarcinoma	MW6	Alamar_Blue	0.06
	ERM00000555	Ag_HEC_pwd	ISTEC CNR	HEC	50	46	17.8 ± 2.1	3981.53	7.51	38.19	0.08	54.23	0	none	162.87	0.315778	86.0378	0.510778	100	24	Lung	A549	adenocarcinoma	MW12	Alamar_Blue	13.6
	ERM00000555	Ag_HEC_pwd	ISTEC CNR	HEC	50	46	17.8 ± 2.1	3981.53	7.51	38.19	0.08	54.23	0	none	162.87	0.315778	86.0378	0.510778	100	24	Lung	A549	adenocarcinoma	MW12	Alamar_Blue	39.29
	ERM00000555	Ag_HEC_pwd	ISTEC CNR	HEC	50	46	17.8 ± 2.1	3981.53	7.51	38.19	0.08	54.23	0	none	162.87	0.315778	86.0378	0.510778	100	24	Lung	A549	adenocarcinoma	MW6	Alamar_Blue	55.86
	ERM00000555	Ag_HEC_pwd	ISTEC CNR	HEC	50	46	17.8 ± 2.1	3981.53	7.51	38.19	0.08	54.23	0	none	162.87	0.315778	86.0378	0.510778	100	24	Lung	A549	adenocarcinoma	MW12	Alamar_Blue	74.15
	ERM00000555	Ag_HEC_pwd	ISTEC CNR	HEC	50	46	17.8 ± 2.1	3981.53	7.51	38.19	0.08	54.23	0	none	162.87	0.315778	86.0378	0.510778	100	24	Lung	A549	adenocarcinoma	MW12	Alamar_Blue	79.5
	ERM00000555	Ag_HEC_pwd	ISTEC CNR	HEC	50	46	17.8 ± 2.1	3981.53	7.51	38.19	0.08	54.23	0	none	172.43 ± 1.81	0.308 ± 0.01	86.53 ± 1.90	0.520333333 ± 0.04	100	24	Lung	A549	adenocarcinoma	MW96	MTT	30.83
	ERM00000555	Ag_HEC_pwd	ISTEC CNR	HEC	50	46	17.8 ± 2.1	3981.53	7.51	38.19	0.08	54.23	0	none	172.43 ± 1.81	0.308 ± 0.01	86.53 ± 1.90	0.520333333 ± 0.04	100	24	Lung	A549	adenocarcinoma	MW96	MTT	70.5
	ERM00000549	Ag_naked_Sigma Aldrich	Sigma Aldrich	none	61	98	20 ± 5	5026.55	0	14.54	15.53	69.93	0	none	nan	nan	nan	nan	0.1	24	Lung	A549	adenocarcinoma	MW6	Alamar_Blue	1.04
	ERM00000549	Ag_naked_Sigma Aldrich	Sigma Aldrich	none	61	98	20 ± 5	5026.55	0	14.54	15.53	69.93	0	none	nan	nan	nan	nan	0.1	24	Lung	A549	adenocarcinoma	MW12	MTT	57.83
	ERM00000549	Ag_naked_Sigma Aldrich	Sigma Aldrich	none	61	98	20 ± 5	5026.55	0	14.54	15.53	69.93	0	none	nan	nan	nan	nan	0.1	24	Lung	A549	adenocarcinoma	MW6	MTT	81.97
	ERM00000549	Ag_naked_Sigma Aldrich	Sigma Aldrich	none	61	98	20 ± 5	5026.55	0	14.54	15.53	69.93	0	none	nan	nan	nan	nan	0.1	24	Lung	A549	adenocarcinoma	MW6	MTT	89.93
	ERM00000549	Ag_naked_Sigma Aldrich	Sigma Aldrich	none	61	98	20 ± 5	5026.55	0	14.54	15.53	69.93	0	none	nan	nan	nan	nan	0.1	24	Lung	A549	adenocarcinoma	MW6	MTT	90.75
	ERM00000549	Ag_naked_Sigma Aldrich	Sigma Aldrich	none	61	98	20 ± 5	5026.55	0	14.54	15.53	69.93	0	none	nan	nan	nan	nan	0.1	24	Lung	A549	adenocarcinoma	MW6	MTT	93.32
	ERM00000549	Ag_naked_Sigma Aldrich	Sigma Aldrich	none	61	98	20 ± 5	5026.55	0	14.54	15.53	69.93	0	none	nan	nan	nan	nan	0.1	24	Lung	A549	adenocarcinoma	MW6	MTT	98.18
	ERM00000549	Ag_naked_Sigma Aldrich	Sigma Aldrich	none	61	98	20 ± 5	5026.55	0	14.54	15.53	69.93	0	none	nan	nan	nan	nan	0.1	24	Lung	A549	adenocarcinoma	MW6	Alamar_Blue	99.35
	ERM00000549	Ag_naked_Sigma Aldrich	Sigma Aldrich	none	61	98	20 ± 5	5026.55	0	14.54	15.53	69.93	0	none	nan	nan	nan	nan	0.1	24	Lung	A549	adenocarcinoma	MW6	MTT	105.96
	ERM00000549	Ag_naked_Sigma Aldrich	Sigma Aldrich	none	61	98	20 ± 5	5026.55	0	14.54	15.53	69.93	0	none	nan	nan	nan	nan	0.5	24	Lung	A549	adenocarcinoma	MW12	MTT	69.7
	ERM00000549	Ag_naked_Sigma Aldrich	Sigma Aldrich	none	61	98	20 ± 5	5026.55	0	14.54	15.53	69.93	0	none	nan	nan	nan	nan	0.5	24	Lung	A549	adenocarcinoma	MW96	MTT	99.63
	ERM00000549	Ag_naked_Sigma Aldrich	Sigma Aldrich	none	61	98	20 ± 5	5026.55	0	14.54	15.53	69.93	0	none	nan	nan	nan	nan	0.5	24	Lung	A549	adenocarcinoma	MW96	MTT	106.11
	ERM00000549	Ag_naked_Sigma Aldrich	Sigma Aldrich	none	61	98	20 ± 5	5026.55	0	14.54	15.53	69.93	0	none	nan	nan	nan	nan	1	24	Lung	A549	adenocarcinoma	MW6	Alamar_Blue	97.95
	ERM00000549	Ag_naked_Sigma Aldrich	Sigma Aldrich	none	61	98	20 ± 5	5026.55	0	14.54	15.53	69.93	0	none	nan	nan	nan	nan	1	24	Lung	A549	adenocarcinoma	MW96	MTT	83.77
	ERM00000549	Ag_naked_Sigma Aldrich	Sigma Aldrich	none	61	98	20 ± 5	5026.55	0	14.54	15.53	69.93	0	none	nan	nan	nan	nan	1	24	Lung	A549	adenocarcinoma	MW96	MTT	74.8
	ERM00000549	Ag_naked_Sigma Aldrich	Sigma Aldrich	none	61	98	20 ± 5	5026.55	0	14.54	15.53	69.93	0	none	nan	nan	nan	nan	1	24	Lung	A549	adenocarcinoma	MW96	MTT	80.15
	ERM00000549	Ag_naked_Sigma Aldrich	Sigma Aldrich	none	61	98	20 ± 5	5026.55	0	14.54	15.53	69.93	0	none	nan	nan	nan	nan	1	24	Lung	A549	adenocarcinoma	MW12	Alamar_Blue	73.38
	ERM00000549	Ag_naked_Sigma Aldrich	Sigma Aldrich	none	61	98	20 ± 5	5026.55	0	14.54	15.53	69.93	0	none	nan	nan	nan	nan	1	24	Lung	A549	adenocarcinoma	MW96	MTT	80.04
	ERM00000549	Ag_naked_Sigma Aldrich	Sigma Aldrich	none	61	98	20 ± 5	5026.55	0	14.54	15.53	69.93	0	none	nan	nan	nan	nan	1	24	Lung	A549	adenocarcinoma	MW6	Alamar_Blue	1.12
	ERM00000549	Ag_naked_Sigma Aldrich	Sigma Aldrich	none	61	98	20 ± 5	5026.55	0	14.54	15.53	69.93	0	none	nan	nan	nan	nan	1	24	Lung	A549	adenocarcinoma	MW6	MTT	98.91
	ERM00000549	Ag_naked_Sigma Aldrich	Sigma Aldrich	none	61	98	20 ± 5	5026.55	0	14.54	15.53	69.93	0	none	nan	nan	nan	nan	1	24	Lung	A549	adenocarcinoma	MW6	MTT	99.16
	ERM00000549	Ag_naked_Sigma Aldrich	Sigma Aldrich	none	61	98	20 ± 5	5026.55	0	14.54	15.53	69.93	0	none	nan	nan	nan	nan	1	24	Lung	A549	adenocarcinoma	MW6	MTT	99.88
	ERM00000549	Ag_naked_Sigma Aldrich	Sigma Aldrich	none	61	98	20 ± 5	5026.55	0	14.54	15.53	69.93	0	none	nan	nan	nan	nan	1	24	Lung	A549	adenocarcinoma	MW6	MTT	102.44
	ERM00000549	Ag_naked_Sigma Aldrich	Sigma Aldrich	none	61	98	20 ± 5	5026.55	0	14.54	15.53	69.93	0	none	nan	nan	nan	nan	1	24	Lung	A549	adenocarcinoma	MW6	MTT	104.06
	ERM00000549	Ag_naked_Sigma Aldrich	Sigma Aldrich	none	61	98	20 ± 5	5026.55	0	14.54	15.53	69.93	0	none	nan	nan	nan	nan	1	24	Lung	A549	adenocarcinoma	MW6	MTT	116.08
	ERM00000549	Ag_naked_Sigma Aldrich	Sigma Aldrich	none	61	98	20 ± 5	5026.55	0	14.54	15.53	69.93	0	none	nan	nan	nan	nan	1	24	Lung	A549	adenocarcinoma	MW6	MTT	117.13
	ERM00000549	Ag_naked_Sigma Aldrich	Sigma Aldrich	none	61	98	20 ± 5	5026.55	0	14.54	15.53	69.93	0	none	nan	nan	nan	nan	1	24	Lung	A549	adenocarcinoma	MW12	MTT	74.17
	ERM00000549	Ag_naked_Sigma Aldrich	Sigma Aldrich	none	61	98	20 ± 5	5026.55	0	14.54	15.53	69.93	0	none	nan	nan	nan	nan	1	24	Lung	A549	adenocarcinoma	MW12	Alamar_Blue	91.72
	ERM00000549	Ag_naked_Sigma Aldrich	Sigma Aldrich	none	61	98	20 ± 5	5026.55	0	14.54	15.53	69.93	0	none	nan	nan	nan	nan	1	24	Lung	A549	adenocarcinoma	MW12	Alamar_Blue	92.25
	ERM00000549	Ag_naked_Sigma Aldrich	Sigma Aldrich	none	61	98	20 ± 5	5026.55	0	14.54	15.53	69.93	0	none	nan	nan	nan	nan	1	24	Lung	A549	adenocarcinoma	MW12	Alamar_Blue	103.86
	ERM00000549	Ag_naked_Sigma Aldrich	Sigma Aldrich	none	61	98	20 ± 5	5026.55	0	14.54	15.53	69.93	0	none	nan	nan	nan	nan	1	24	Lung	A549	adenocarcinoma	MW12	Alamar_Blue	110.09
	ERM00000549	Ag_naked_Sigma Aldrich	Sigma Aldrich	none	61	98	20 ± 5	5026.55	0	14.54	15.53	69.93	0	none	nan	nan	nan	nan	1	24	Lung	A549	adenocarcinoma	MW96	MTT	104.2
	ERM00000549	Ag_naked_Sigma Aldrich	Sigma Aldrich	none	61	98	20 ± 5	5026.55	0	14.54	15.53	69.93	0	none	nan	nan	nan	nan	1	24	Lung	A549	adenocarcinoma	MW96	MTT	105.01
	ERM00000549	Ag_naked_Sigma Aldrich	Sigma Aldrich	none	61	98	20 ± 5	5026.55	0	14.54	15.53	69.93	0	none	nan	nan	nan	nan	5	24	Lung	A549	adenocarcinoma	MW96	MTT	80.36
	ERM00000549	Ag_naked_Sigma Aldrich	Sigma Aldrich	none	61	98	20 ± 5	5026.55	0	14.54	15.53	69.93	0	none	nan	nan	nan	nan	5	24	Lung	A549	adenocarcinoma	MW96	MTT	72.52
	ERM00000549	Ag_naked_Sigma Aldrich	Sigma Aldrich	none	61	98	20 ± 5	5026.55	0	14.54	15.53	69.93	0	none	nan	nan	nan	nan	5	24	Lung	A549	adenocarcinoma	MW96	MTT	65.05
	ERM00000549	Ag_naked_Sigma Aldrich	Sigma Aldrich	none	61	98	20 ± 5	5026.55	0	14.54	15.53	69.93	0	none	nan	nan	nan	nan	5	24	Lung	A549	adenocarcinoma	MW12	Alamar_Blue	79.22
	ERM00000549	Ag_naked_Sigma Aldrich	Sigma Aldrich	none	61	98	20 ± 5	5026.55	0	14.54	15.53	69.93	0	none	nan	nan	nan	nan	5	24	Lung	A549	adenocarcinoma	MW96	MTT	78.24
	ERM00000549	Ag_naked_Sigma Aldrich	Sigma Aldrich	none	61	98	20 ± 5	5026.55	0	14.54	15.53	69.93	0	none	nan	nan	nan	nan	5	24	Lung	A549	adenocarcinoma	MW12	Alamar_Blue	62.55
	ERM00000549	Ag_naked_Sigma Aldrich	Sigma Aldrich	none	61	98	20 ± 5	5026.55	0	14.54	15.53	69.93	0	none	nan	nan	nan	nan	5	24	Lung	A549	adenocarcinoma	MW12	Alamar_Blue	81.08
	ERM00000549	Ag_naked_Sigma Aldrich	Sigma Aldrich	none	61	98	20 ± 5	5026.55	0	14.54	15.53	69.93	0	none	nan	nan	nan	nan	5	24	Lung	A549	adenocarcinoma	MW12	Alamar_Blue	86.72
	ERM00000549	Ag_naked_Sigma Aldrich	Sigma Aldrich	none	61	98	20 ± 5	5026.55	0	14.54	15.53	69.93	0	none	nan	nan	nan	nan	5	24	Lung	A549	adenocarcinoma	MW12	MTT	105.22
	ERM00000549	Ag_naked_Sigma Aldrich	Sigma Aldrich	none	61	98	20 ± 5	5026.55	0	14.54	15.53	69.93	0	none	nan	nan	nan	nan	5	24	Lung	A549	adenocarcinoma	MW12	Alamar_Blue	113.68
	ERM00000549	Ag_naked_Sigma Aldrich	Sigma Aldrich	none	61	98	20 ± 5	5026.55	0	14.54	15.53	69.93	0	none	nan	nan	nan	nan	5	24	Lung	A549	adenocarcinoma	MW96	MTT	96.31
	ERM00000549	Ag_naked_Sigma Aldrich	Sigma Aldrich	none	61	98	20 ± 5	5026.55	0	14.54	15.53	69.93	0	none	nan	nan	nan	nan	5	24	Lung	A549	adenocarcinoma	MW96	MTT	102.14
	ERM00000549	Ag_naked_Sigma Aldrich	Sigma Aldrich	none	61	98	20 ± 5	5026.55	0	14.54	15.53	69.93	0	Digested	nan	nan	nan	nan	6.25	24	Intestinal	HCT-116	colon carcinoma	MW96	WST-1	84.0039
	ERM00000549	Ag_naked_Sigma Aldrich	Sigma Aldrich	none	61	98	20 ± 5	5026.55	0	14.54	15.53	69.93	0	Digested	nan	nan	nan	nan	6.25	24	Intestinal	HCT-116	colon carcinoma	MW96	WST-1	79.6178
	ERM00000549	Ag_naked_Sigma Aldrich	Sigma Aldrich	none	61	98	20 ± 5	5026.55	0	14.54	15.53	69.93	0	Digested	nan	nan	nan	nan	6.25	24	Intestinal	HCT-116	colon carcinoma	MW96	WST-1	83.0605
	ERM00000549	Ag_naked_Sigma Aldrich	Sigma Aldrich	none	61	98	20 ± 5	5026.55	0	14.54	15.53	69.93	0	Digested	nan	nan	nan	nan	6.25	24	Intestinal	HCT-116	colon carcinoma	MW96	WST-1	80.1903
	ERM00000549	Ag_naked_Sigma Aldrich	Sigma Aldrich	none	61	98	20 ± 5	5026.55	0	14.54	15.53	69.93	0	Digested	nan	nan	nan	nan	6.25	24	Intestinal	HCT-116	colon carcinoma	MW96	WST-1	75.4646
	ERM00000549	Ag_naked_Sigma Aldrich	Sigma Aldrich	none	61	98	20 ± 5	5026.55	0	14.54	15.53	69.93	0	Digested	nan	nan	nan	nan	6.25	24	Intestinal	HCT-116	colon carcinoma	MW96	WST-1	89.442
	ERM00000549	Ag_naked_Sigma Aldrich	Sigma Aldrich	none	61	98	20 ± 5	5026.55	0	14.54	15.53	69.93	0	Digested	nan	nan	nan	nan	6.25	24	Intestinal	HCT-116	colon carcinoma	MW96	WST-1	80.6704
	ERM00000549	Ag_naked_Sigma Aldrich	Sigma Aldrich	none	61	98	20 ± 5	5026.55	0	14.54	15.53	69.93	0	Digested	nan	nan	nan	nan	6.25	24	Intestinal	HCT-116	colon carcinoma	MW96	WST-1	71.7616
	ERM00000549	Ag_naked_Sigma Aldrich	Sigma Aldrich	none	61	98	20 ± 5	5026.55	0	14.54	15.53	69.93	0	Digested	nan	nan	nan	nan	6.25	24	Intestinal	HCT-116	colon carcinoma	MW96	WST-1	61.03
	ERM00000549	Ag_naked_Sigma Aldrich	Sigma Aldrich	none	61	98	20 ± 5	5026.55	0	14.54	15.53	69.93	0	Digested	nan	nan	nan	nan	6.25	24	Intestinal	HCT-116	colon carcinoma	MW96	WST-1	97.0331
	ERM00000549	Ag_naked_Sigma Aldrich	Sigma Aldrich	none	61	98	20 ± 5	5026.55	0	14.54	15.53	69.93	0	Digested	nan	nan	nan	nan	6.25	24	Intestinal	HCT-116	colon carcinoma	MW96	WST-1	96.5802
	ERM00000549	Ag_naked_Sigma Aldrich	Sigma Aldrich	none	61	98	20 ± 5	5026.55	0	14.54	15.53	69.93	0	Digested	nan	nan	nan	nan	6.25	24	Intestinal	HCT-116	colon carcinoma	MW96	WST-1	88.9429
	ERM00000549	Ag_naked_Sigma Aldrich	Sigma Aldrich	none	61	98	20 ± 5	5026.55	0	14.54	15.53	69.93	0	Digested	nan	nan	nan	nan	6.25	24	Intestinal	HCT-116	colon carcinoma	MW96	WST-1	102.695
	ERM00000549	Ag_naked_Sigma Aldrich	Sigma Aldrich	none	61	98	20 ± 5	5026.55	0	14.54	15.53	69.93	0	Digested	nan	nan	nan	nan	6.25	24	Intestinal	HCT-116	colon carcinoma	MW96	WST-1	91.4593
	ERM00000549	Ag_naked_Sigma Aldrich	Sigma Aldrich	none	61	98	20 ± 5	5026.55	0	14.54	15.53	69.93	0	Digested	nan	nan	nan	nan	6.25	24	Intestinal	HCT-116	colon carcinoma	MW96	WST-1	94.0418
	ERM00000549	Ag_naked_Sigma Aldrich	Sigma Aldrich	none	61	98	20 ± 5	5026.55	0	14.54	15.53	69.93	0	Digested	nan	nan	nan	nan	6.25	24	Intestinal	HCT-116	colon carcinoma	MW96	WST-1	83.6173
	ERM00000549	Ag_naked_Sigma Aldrich	Sigma Aldrich	none	61	98	20 ± 5	5026.55	0	14.54	15.53	69.93	0	Digested	nan	nan	nan	nan	6.25	24	Intestinal	HCT-116	colon carcinoma	MW96	WST-1	94.1348
	ERM00000549	Ag_naked_Sigma Aldrich	Sigma Aldrich	none	61	98	20 ± 5	5026.55	0	14.54	15.53	69.93	0	Non-Digested	nan	nan	nan	nan	6.25	24	Intestinal	HCT-116	colon carcinoma	MW96	WST-1	77.9032
	ERM00000549	Ag_naked_Sigma Aldrich	Sigma Aldrich	none	61	98	20 ± 5	5026.55	0	14.54	15.53	69.93	0	Non-Digested	nan	nan	nan	nan	6.25	24	Intestinal	HCT-116	colon carcinoma	MW96	WST-1	77.0002
	ERM00000549	Ag_naked_Sigma Aldrich	Sigma Aldrich	none	61	98	20 ± 5	5026.55	0	14.54	15.53	69.93	0	Non-Digested	nan	nan	nan	nan	6.25	24	Intestinal	HCT-116	colon carcinoma	MW96	WST-1	76.8954
	ERM00000549	Ag_naked_Sigma Aldrich	Sigma Aldrich	none	61	98	20 ± 5	5026.55	0	14.54	15.53	69.93	0	Non-Digested	nan	nan	nan	nan	6.25	24	Intestinal	HCT-116	colon carcinoma	MW96	WST-1	70.1228
	ERM00000549	Ag_naked_Sigma Aldrich	Sigma Aldrich	none	61	98	20 ± 5	5026.55	0	14.54	15.53	69.93	0	Non-Digested	nan	nan	nan	nan	6.25	24	Intestinal	HCT-116	colon carcinoma	MW96	WST-1	55.5689
	ERM00000549	Ag_naked_Sigma Aldrich	Sigma Aldrich	none	61	98	20 ± 5	5026.55	0	14.54	15.53	69.93	0	Non-Digested	nan	nan	nan	nan	6.25	24	Intestinal	HCT-116	colon carcinoma	MW96	WST-1	59.5976
	ERM00000549	Ag_naked_Sigma Aldrich	Sigma Aldrich	none	61	98	20 ± 5	5026.55	0	14.54	15.53	69.93	0	Non-Digested	nan	nan	nan	nan	6.25	24	Intestinal	HCT-116	colon carcinoma	MW96	WST-1	62.8262
	ERM00000549	Ag_naked_Sigma Aldrich	Sigma Aldrich	none	61	98	20 ± 5	5026.55	0	14.54	15.53	69.93	0	Non-Digested	nan	nan	nan	nan	6.25	24	Intestinal	HCT-116	colon carcinoma	MW96	WST-1	72.6207
	ERM00000549	Ag_naked_Sigma Aldrich	Sigma Aldrich	none	61	98	20 ± 5	5026.55	0	14.54	15.53	69.93	0	Non-Digested	nan	nan	nan	nan	6.25	24	Intestinal	HCT-116	colon carcinoma	MW96	WST-1	82.1638
	ERM00000549	Ag_naked_Sigma Aldrich	Sigma Aldrich	none	61	98	20 ± 5	5026.55	0	14.54	15.53	69.93	0	Non-Digested	nan	nan	nan	nan	6.25	24	Intestinal	HCT-116	colon carcinoma	MW96	WST-1	93.464
	ERM00000549	Ag_naked_Sigma Aldrich	Sigma Aldrich	none	61	98	20 ± 5	5026.55	0	14.54	15.53	69.93	0	Non-Digested	nan	nan	nan	nan	6.25	24	Intestinal	HCT-116	colon carcinoma	MW96	WST-1	98.824
	ERM00000549	Ag_naked_Sigma Aldrich	Sigma Aldrich	none	61	98	20 ± 5	5026.55	0	14.54	15.53	69.93	0	Non-Digested	nan	nan	nan	nan	6.25	24	Intestinal	HCT-116	colon carcinoma	MW96	WST-1	94.005
	ERM00000549	Ag_naked_Sigma Aldrich	Sigma Aldrich	none	61	98	20 ± 5	5026.55	0	14.54	15.53	69.93	0	Non-Digested	nan	nan	nan	nan	6.25	24	Intestinal	HCT-116	colon carcinoma	MW96	WST-1	94.2064
	ERM00000549	Ag_naked_Sigma Aldrich	Sigma Aldrich	none	61	98	20 ± 5	5026.55	0	14.54	15.53	69.93	0	Non-Digested	nan	nan	nan	nan	6.25	24	Intestinal	HCT-116	colon carcinoma	MW96	WST-1	93.8289
	ERM00000549	Ag_naked_Sigma Aldrich	Sigma Aldrich	none	61	98	20 ± 5	5026.55	0	14.54	15.53	69.93	0	Non-Digested	nan	nan	nan	nan	6.25	24	Intestinal	HCT-116	colon carcinoma	MW96	WST-1	103.545
	ERM00000549	Ag_naked_Sigma Aldrich	Sigma Aldrich	none	61	98	20 ± 5	5026.55	0	14.54	15.53	69.93	0	Non-Digested	nan	nan	nan	nan	6.25	24	Intestinal	HCT-116	colon carcinoma	MW96	WST-1	99.0778
	ERM00000549	Ag_naked_Sigma Aldrich	Sigma Aldrich	none	61	98	20 ± 5	5026.55	0	14.54	15.53	69.93	0	Non-Digested	nan	nan	nan	nan	6.25	24	Intestinal	HCT-116	colon carcinoma	MW96	WST-1	80.5416
	ERM00000549	Ag_naked_Sigma Aldrich	Sigma Aldrich	none	61	98	20 ± 5	5026.55	0	14.54	15.53	69.93	0	none	364.4 ± 38.3	0.27 ± 0.01	131.2 ± 6.68	0.16 ± 0.01	10	24	Lung	A549	adenocarcinoma	MW96	MTT	76.06
	ERM00000549	Ag_naked_Sigma Aldrich	Sigma Aldrich	none	61	98	20 ± 5	5026.55	0	14.54	15.53	69.93	0	none	447.13 ± 22.95	0.628333333 ± 0.08	138.2 ± 7.43	0.313666667 ± 0.03	10	24	Lung	A549	adenocarcinoma	MW96	MTT	47.99
	ERM00000549	Ag_naked_Sigma Aldrich	Sigma Aldrich	none	61	98	20 ± 5	5026.55	0	14.54	15.53	69.93	0	none	502.07 ± 82.86	0.644 ± 0.09	146.4 ± 2.86	0.276666667 ± 0.01	10	24	Lung	A549	adenocarcinoma	MW96	MTT	64.27
	ERM00000549	Ag_naked_Sigma Aldrich	Sigma Aldrich	none	61	98	20 ± 5	5026.55	0	14.54	15.53	69.93	0	none	519.91	0.6114	135.48	0.2172	10	24	Lung	A549	adenocarcinoma	MW6	Alamar_Blue	0.93
	ERM00000549	Ag_naked_Sigma Aldrich	Sigma Aldrich	none	61	98	20 ± 5	5026.55	0	14.54	15.53	69.93	0	none	519.91	0.6114	135.48	0.2172	10	24	Lung	A549	adenocarcinoma	MW12	Alamar_Blue	36.99
	ERM00000549	Ag_naked_Sigma Aldrich	Sigma Aldrich	none	61	98	20 ± 5	5026.55	0	14.54	15.53	69.93	0	none	519.91	0.6114	135.48	0.2172	10	24	Lung	A549	adenocarcinoma	MW12	Alamar_Blue	59.17
	ERM00000549	Ag_naked_Sigma Aldrich	Sigma Aldrich	none	61	98	20 ± 5	5026.55	0	14.54	15.53	69.93	0	none	519.91	0.6114	135.48	0.2172	10	24	Lung	A549	adenocarcinoma	MW6	MTT	70.73
	ERM00000549	Ag_naked_Sigma Aldrich	Sigma Aldrich	none	61	98	20 ± 5	5026.55	0	14.54	15.53	69.93	0	none	519.91	0.6114	135.48	0.2172	10	24	Lung	A549	adenocarcinoma	MW12	Alamar_Blue	80.33
	ERM00000549	Ag_naked_Sigma Aldrich	Sigma Aldrich	none	61	98	20 ± 5	5026.55	0	14.54	15.53	69.93	0	none	519.91	0.6114	135.48	0.2172	10	24	Lung	A549	adenocarcinoma	MW96	MTT	84.86
	ERM00000549	Ag_naked_Sigma Aldrich	Sigma Aldrich	none	61	98	20 ± 5	5026.55	0	14.54	15.53	69.93	0	none	519.91	0.6114	135.48	0.2172	10	24	Lung	A549	adenocarcinoma	MW12	Alamar_Blue	85.65
	ERM00000549	Ag_naked_Sigma Aldrich	Sigma Aldrich	none	61	98	20 ± 5	5026.55	0	14.54	15.53	69.93	0	none	519.91	0.6114	135.48	0.2172	10	24	Lung	A549	adenocarcinoma	MW6	MTT	88.52
	ERM00000549	Ag_naked_Sigma Aldrich	Sigma Aldrich	none	61	98	20 ± 5	5026.55	0	14.54	15.53	69.93	0	none	519.91	0.6114	135.48	0.2172	10	24	Lung	A549	adenocarcinoma	MW6	MTT	92.04
	ERM00000549	Ag_naked_Sigma Aldrich	Sigma Aldrich	none	61	98	20 ± 5	5026.55	0	14.54	15.53	69.93	0	none	519.91	0.6114	135.48	0.2172	10	24	Lung	A549	adenocarcinoma	MW6	MTT	94.97
	ERM00000549	Ag_naked_Sigma Aldrich	Sigma Aldrich	none	61	98	20 ± 5	5026.55	0	14.54	15.53	69.93	0	none	519.91	0.6114	135.48	0.2172	10	24	Lung	A549	adenocarcinoma	MW6	MTT	96.89
	ERM00000549	Ag_naked_Sigma Aldrich	Sigma Aldrich	none	61	98	20 ± 5	5026.55	0	14.54	15.53	69.93	0	none	519.91	0.6114	135.48	0.2172	10	24	Lung	A549	adenocarcinoma	MW6	Alamar_Blue	100.71
	ERM00000549	Ag_naked_Sigma Aldrich	Sigma Aldrich	none	61	98	20 ± 5	5026.55	0	14.54	15.53	69.93	0	none	519.91	0.6114	135.48	0.2172	10	24	Lung	A549	adenocarcinoma	MW6	MTT	114.68
	ERM00000549	Ag_naked_Sigma Aldrich	Sigma Aldrich	none	61	98	20 ± 5	5026.55	0	14.54	15.53	69.93	0	none	591.7 ± 70.06	0.71 ± 0.06	144.03 ± 3.35	0.16 ± 0.02	10	24	Lung	A549	adenocarcinoma	MW96	MTT	72.14
	ERM00000549	Ag_naked_Sigma Aldrich	Sigma Aldrich	none	61	98	20 ± 5	5026.55	0	14.54	15.53	69.93	0	none	676.63 ± 61.7	0.807333333 ± 0.01	123 ± 3.81	0.274 ± 0.03	10	24	Lung	A549	adenocarcinoma	MW6	MTT	82.71
	ERM00000549	Ag_naked_Sigma Aldrich	Sigma Aldrich	none	61	98	20 ± 5	5026.55	0	14.54	15.53	69.93	0	none	676.63 ± 61.7	0.807333333 ± 0.01	123 ± 3.81	0.274 ± 0.03	10	24	Lung	A549	adenocarcinoma	MW6	MTT	99.5
	ERM00000549	Ag_naked_Sigma Aldrich	Sigma Aldrich	none	61	98	20 ± 5	5026.55	0	14.54	15.53	69.93	0	none	694.27 ± 140	0.809333333 ± 0.11	117.5666667 ± 117.5	0.173333333 ± 0.02	10	24	Lung	A549	adenocarcinoma	MW96	MTT	75.36
	ERM00000549	Ag_naked_Sigma Aldrich	Sigma Aldrich	none	61	98	20 ± 5	5026.55	0	14.54	15.53	69.93	0	none	701.67 ± 184.24	0.808666667 ± 0.17	121.9 ± 3.7	0.222333333 ± 0.01	10	24	Lung	A549	adenocarcinoma	MW12	Alamar_Blue	83.86
	ERM00000549	Ag_naked_Sigma Aldrich	Sigma Aldrich	none	61	98	20 ± 5	5026.55	0	14.54	15.53	69.93	0	none	701.67 ± 184.24	0.808666667 ± 0.17	121.9 ± 3.7	0.222333333 ± 0.01	10	24	Lung	A549	adenocarcinoma	MW12	MTT	89.3
	ERM00000549	Ag_naked_Sigma Aldrich	Sigma Aldrich	none	61	98	20 ± 5	5026.55	0	14.54	15.53	69.93	0	Digested	1225.67 ± 207.5	0.75 ± 0.14	1101.67 ± 256.6	0.72 ± 0.04	12.5	24	Intestinal	HCT-116	colon carcinoma	MW96	WST-1	78.8411
	ERM00000549	Ag_naked_Sigma Aldrich	Sigma Aldrich	none	61	98	20 ± 5	5026.55	0	14.54	15.53	69.93	0	Digested	1225.67 ± 207.5	0.75 ± 0.14	1101.67 ± 256.6	0.72 ± 0.04	12.5	24	Intestinal	HCT-116	colon carcinoma	MW96	WST-1	80.1231
	ERM00000549	Ag_naked_Sigma Aldrich	Sigma Aldrich	none	61	98	20 ± 5	5026.55	0	14.54	15.53	69.93	0	Digested	1225.67 ± 207.5	0.75 ± 0.14	1101.67 ± 256.6	0.72 ± 0.04	12.5	24	Intestinal	HCT-116	colon carcinoma	MW96	WST-1	82.171
	ERM00000549	Ag_naked_Sigma Aldrich	Sigma Aldrich	none	61	98	20 ± 5	5026.55	0	14.54	15.53	69.93	0	Digested	1225.67 ± 207.5	0.75 ± 0.14	1101.67 ± 256.6	0.72 ± 0.04	12.5	24	Intestinal	HCT-116	colon carcinoma	MW96	WST-1	82.9127
	ERM00000549	Ag_naked_Sigma Aldrich	Sigma Aldrich	none	61	98	20 ± 5	5026.55	0	14.54	15.53	69.93	0	Digested	1225.67 ± 207.5	0.75 ± 0.14	1101.67 ± 256.6	0.72 ± 0.04	12.5	24	Intestinal	HCT-116	colon carcinoma	MW96	WST-1	89.1144
	ERM00000549	Ag_naked_Sigma Aldrich	Sigma Aldrich	none	61	98	20 ± 5	5026.55	0	14.54	15.53	69.93	0	Digested	1225.67 ± 207.5	0.75 ± 0.14	1101.67 ± 256.6	0.72 ± 0.04	12.5	24	Intestinal	HCT-116	colon carcinoma	MW96	WST-1	96.5946
	ERM00000549	Ag_naked_Sigma Aldrich	Sigma Aldrich	none	61	98	20 ± 5	5026.55	0	14.54	15.53	69.93	0	Digested	1225.67 ± 207.5	0.75 ± 0.14	1101.67 ± 256.6	0.72 ± 0.04	12.5	24	Intestinal	HCT-116	colon carcinoma	MW96	WST-1	84.9429
	ERM00000549	Ag_naked_Sigma Aldrich	Sigma Aldrich	none	61	98	20 ± 5	5026.55	0	14.54	15.53	69.93	0	Digested	1225.67 ± 207.5	0.75 ± 0.14	1101.67 ± 256.6	0.72 ± 0.04	12.5	24	Intestinal	HCT-116	colon carcinoma	MW96	WST-1	80.6628
	ERM00000549	Ag_naked_Sigma Aldrich	Sigma Aldrich	none	61	98	20 ± 5	5026.55	0	14.54	15.53	69.93	0	Digested	1225.67 ± 207.5	0.75 ± 0.14	1101.67 ± 256.6	0.72 ± 0.04	12.5	24	Intestinal	HCT-116	colon carcinoma	MW96	WST-1	71.0169
	ERM00000549	Ag_naked_Sigma Aldrich	Sigma Aldrich	none	61	98	20 ± 5	5026.55	0	14.54	15.53	69.93	0	Digested	1225.67 ± 207.5	0.75 ± 0.14	1101.67 ± 256.6	0.72 ± 0.04	12.5	24	Intestinal	HCT-116	colon carcinoma	MW96	WST-1	97.7839
	ERM00000549	Ag_naked_Sigma Aldrich	Sigma Aldrich	none	61	98	20 ± 5	5026.55	0	14.54	15.53	69.93	0	Digested	1225.67 ± 207.5	0.75 ± 0.14	1101.67 ± 256.6	0.72 ± 0.04	12.5	24	Intestinal	HCT-116	colon carcinoma	MW96	WST-1	108.529
	ERM00000549	Ag_naked_Sigma Aldrich	Sigma Aldrich	none	61	98	20 ± 5	5026.55	0	14.54	15.53	69.93	0	Digested	1225.67 ± 207.5	0.75 ± 0.14	1101.67 ± 256.6	0.72 ± 0.04	12.5	24	Intestinal	HCT-116	colon carcinoma	MW96	WST-1	104.679
	ERM00000549	Ag_naked_Sigma Aldrich	Sigma Aldrich	none	61	98	20 ± 5	5026.55	0	14.54	15.53	69.93	0	Digested	1225.67 ± 207.5	0.75 ± 0.14	1101.67 ± 256.6	0.72 ± 0.04	12.5	24	Intestinal	HCT-116	colon carcinoma	MW96	WST-1	114.782
	ERM00000549	Ag_naked_Sigma Aldrich	Sigma Aldrich	none	61	98	20 ± 5	5026.55	0	14.54	15.53	69.93	0	Digested	1225.67 ± 207.5	0.75 ± 0.14	1101.67 ± 256.6	0.72 ± 0.04	12.5	24	Intestinal	HCT-116	colon carcinoma	MW96	WST-1	108.265
	ERM00000549	Ag_naked_Sigma Aldrich	Sigma Aldrich	none	61	98	20 ± 5	5026.55	0	14.54	15.53	69.93	0	Digested	1225.67 ± 207.5	0.75 ± 0.14	1101.67 ± 256.6	0.72 ± 0.04	12.5	24	Intestinal	HCT-116	colon carcinoma	MW96	WST-1	81.9778
	ERM00000549	Ag_naked_Sigma Aldrich	Sigma Aldrich	none	61	98	20 ± 5	5026.55	0	14.54	15.53	69.93	0	Digested	1225.67 ± 207.5	0.75 ± 0.14	1101.67 ± 256.6	0.72 ± 0.04	12.5	24	Intestinal	HCT-116	colon carcinoma	MW96	WST-1	85.2712
	ERM00000549	Ag_naked_Sigma Aldrich	Sigma Aldrich	none	61	98	20 ± 5	5026.55	0	14.54	15.53	69.93	0	Digested	1225.67 ± 207.5	0.75 ± 0.14	1101.67 ± 256.6	0.72 ± 0.04	12.5	24	Intestinal	HCT-116	colon carcinoma	MW96	WST-1	83.2808
	ERM00000549	Ag_naked_Sigma Aldrich	Sigma Aldrich	none	61	98	20 ± 5	5026.55	0	14.54	15.53	69.93	0	Non-Digested	nan	nan	nan	nan	12.5	24	Intestinal	HCT-116	colon carcinoma	MW96	WST-1	80.6364
	ERM00000549	Ag_naked_Sigma Aldrich	Sigma Aldrich	none	61	98	20 ± 5	5026.55	0	14.54	15.53	69.93	0	Non-Digested	nan	nan	nan	nan	12.5	24	Intestinal	HCT-116	colon carcinoma	MW96	WST-1	79.8221
	ERM00000549	Ag_naked_Sigma Aldrich	Sigma Aldrich	none	61	98	20 ± 5	5026.55	0	14.54	15.53	69.93	0	Non-Digested	nan	nan	nan	nan	12.5	24	Intestinal	HCT-116	colon carcinoma	MW96	WST-1	77.0647
	ERM00000549	Ag_naked_Sigma Aldrich	Sigma Aldrich	none	61	98	20 ± 5	5026.55	0	14.54	15.53	69.93	0	Non-Digested	nan	nan	nan	nan	12.5	24	Intestinal	HCT-116	colon carcinoma	MW96	WST-1	73.2188
	ERM00000549	Ag_naked_Sigma Aldrich	Sigma Aldrich	none	61	98	20 ± 5	5026.55	0	14.54	15.53	69.93	0	Non-Digested	nan	nan	nan	nan	12.5	24	Intestinal	HCT-116	colon carcinoma	MW96	WST-1	86.6267
	ERM00000549	Ag_naked_Sigma Aldrich	Sigma Aldrich	none	61	98	20 ± 5	5026.55	0	14.54	15.53	69.93	0	Non-Digested	nan	nan	nan	nan	12.5	24	Intestinal	HCT-116	colon carcinoma	MW96	WST-1	66.5749
	ERM00000549	Ag_naked_Sigma Aldrich	Sigma Aldrich	none	61	98	20 ± 5	5026.55	0	14.54	15.53	69.93	0	Non-Digested	nan	nan	nan	nan	12.5	24	Intestinal	HCT-116	colon carcinoma	MW96	WST-1	76.9294
	ERM00000549	Ag_naked_Sigma Aldrich	Sigma Aldrich	none	61	98	20 ± 5	5026.55	0	14.54	15.53	69.93	0	Non-Digested	nan	nan	nan	nan	12.5	24	Intestinal	HCT-116	colon carcinoma	MW96	WST-1	107.191
	ERM00000549	Ag_naked_Sigma Aldrich	Sigma Aldrich	none	61	98	20 ± 5	5026.55	0	14.54	15.53	69.93	0	Non-Digested	nan	nan	nan	nan	12.5	24	Intestinal	HCT-116	colon carcinoma	MW96	WST-1	109.393
	ERM00000549	Ag_naked_Sigma Aldrich	Sigma Aldrich	none	61	98	20 ± 5	5026.55	0	14.54	15.53	69.93	0	Non-Digested	nan	nan	nan	nan	12.5	24	Intestinal	HCT-116	colon carcinoma	MW96	WST-1	105.656
	ERM00000549	Ag_naked_Sigma Aldrich	Sigma Aldrich	none	61	98	20 ± 5	5026.55	0	14.54	15.53	69.93	0	Non-Digested	nan	nan	nan	nan	12.5	24	Intestinal	HCT-116	colon carcinoma	MW96	WST-1	102.209
	ERM00000549	Ag_naked_Sigma Aldrich	Sigma Aldrich	none	61	98	20 ± 5	5026.55	0	14.54	15.53	69.93	0	Non-Digested	nan	nan	nan	nan	12.5	24	Intestinal	HCT-116	colon carcinoma	MW96	WST-1	95.7288
	ERM00000549	Ag_naked_Sigma Aldrich	Sigma Aldrich	none	61	98	20 ± 5	5026.55	0	14.54	15.53	69.93	0	Non-Digested	nan	nan	nan	nan	12.5	24	Intestinal	HCT-116	colon carcinoma	MW96	WST-1	54.0731
	ERM00000549	Ag_naked_Sigma Aldrich	Sigma Aldrich	none	61	98	20 ± 5	5026.55	0	14.54	15.53	69.93	0	Non-Digested	nan	nan	nan	nan	12.5	24	Intestinal	HCT-116	colon carcinoma	MW96	WST-1	81.7021
	ERM00000549	Ag_naked_Sigma Aldrich	Sigma Aldrich	none	61	98	20 ± 5	5026.55	0	14.54	15.53	69.93	0	Non-Digested	nan	nan	nan	nan	12.5	24	Intestinal	HCT-116	colon carcinoma	MW96	WST-1	75.6164
	ERM00000549	Ag_naked_Sigma Aldrich	Sigma Aldrich	none	61	98	20 ± 5	5026.55	0	14.54	15.53	69.93	0	none	62.93	0.460986	148.396	0.280858	20	24	Lung	A549	adenocarcinoma	MW6	Alamar_Blue	96.89
	ERM00000549	Ag_naked_Sigma Aldrich	Sigma Aldrich	none	61	98	20 ± 5	5026.55	0	14.54	15.53	69.93	0	none	367.19	0.288481	135.911	0.169778	20	24	Lung	A549	adenocarcinoma	MW96	MTT	71.34
	ERM00000549	Ag_naked_Sigma Aldrich	Sigma Aldrich	none	61	98	20 ± 5	5026.55	0	14.54	15.53	69.93	0	none	428.99	0.59663	140.167	0.311037	20	24	Lung	A549	adenocarcinoma	MW96	MTT	53.49
	ERM00000549	Ag_naked_Sigma Aldrich	Sigma Aldrich	none	61	98	20 ± 5	5026.55	0	14.54	15.53	69.93	0	none	485.66	0.623259	149.022	0.277333	20	24	Lung	A549	adenocarcinoma	MW96	MTT	57.01
	ERM00000549	Ag_naked_Sigma Aldrich	Sigma Aldrich	none	61	98	20 ± 5	5026.55	0	14.54	15.53	69.93	0	none	499.28	0.588735	138.549	0.227222	20	24	Lung	A549	adenocarcinoma	MW12	Alamar_Blue	98.77
	ERM00000549	Ag_naked_Sigma Aldrich	Sigma Aldrich	none	61	98	20 ± 5	5026.55	0	14.54	15.53	69.93	0	none	563.64	0.667963	146.774	0.175111	20	24	Lung	A549	adenocarcinoma	MW96	MTT	68.68
	ERM00000549	Ag_naked_Sigma Aldrich	Sigma Aldrich	none	61	98	20 ± 5	5026.55	0	14.54	15.53	69.93	0	none	643.63	0.772556	128.815	0.279481	20	24	Lung	A549	adenocarcinoma	MW6	Alamar_Blue	0.77
	ERM00000549	Ag_naked_Sigma Aldrich	Sigma Aldrich	none	61	98	20 ± 5	5026.55	0	14.54	15.53	69.93	0	none	643.63	0.772556	128.815	0.279481	20	24	Lung	A549	adenocarcinoma	MW6	MTT	62.36
	ERM00000549	Ag_naked_Sigma Aldrich	Sigma Aldrich	none	61	98	20 ± 5	5026.55	0	14.54	15.53	69.93	0	none	643.63	0.772556	128.815	0.279481	20	24	Lung	A549	adenocarcinoma	MW6	MTT	77.56
	ERM00000549	Ag_naked_Sigma Aldrich	Sigma Aldrich	none	61	98	20 ± 5	5026.55	0	14.54	15.53	69.93	0	none	643.63	0.772556	128.815	0.279481	20	24	Lung	A549	adenocarcinoma	MW6	MTT	82.87
	ERM00000549	Ag_naked_Sigma Aldrich	Sigma Aldrich	none	61	98	20 ± 5	5026.55	0	14.54	15.53	69.93	0	none	643.63	0.772556	128.815	0.279481	20	24	Lung	A549	adenocarcinoma	MW6	MTT	85.54
	ERM00000549	Ag_naked_Sigma Aldrich	Sigma Aldrich	none	61	98	20 ± 5	5026.55	0	14.54	15.53	69.93	0	none	643.63	0.772556	128.815	0.279481	20	24	Lung	A549	adenocarcinoma	MW6	MTT	91.73
	ERM00000549	Ag_naked_Sigma Aldrich	Sigma Aldrich	none	61	98	20 ± 5	5026.55	0	14.54	15.53	69.93	0	none	643.63	0.772556	128.815	0.279481	20	24	Lung	A549	adenocarcinoma	MW6	MTT	92.5
	ERM00000549	Ag_naked_Sigma Aldrich	Sigma Aldrich	none	61	98	20 ± 5	5026.55	0	14.54	15.53	69.93	0	none	643.63	0.772556	128.815	0.279481	20	24	Lung	A549	adenocarcinoma	MW6	MTT	112.78
	ERM00000549	Ag_naked_Sigma Aldrich	Sigma Aldrich	none	61	98	20 ± 5	5026.55	0	14.54	15.53	69.93	0	none	644.04	0.743556	122.181	0.202444	20	24	Lung	A549	adenocarcinoma	MW96	MTT	65.14
	ERM00000549	Ag_naked_Sigma Aldrich	Sigma Aldrich	none	61	98	20 ± 5	5026.55	0	14.54	15.53	69.93	0	none	644.04	0.743556	122.181	0.202444	20	24	Lung	A549	adenocarcinoma	MW96	MTT	70.41
	ERM00000549	Ag_naked_Sigma Aldrich	Sigma Aldrich	none	61	98	20 ± 5	5026.55	0	14.54	15.53	69.93	0	none	669.47	0.78137	125.578	0.23337	20	24	Lung	A549	adenocarcinoma	MW12	Alamar_Blue	24.89
	ERM00000549	Ag_naked_Sigma Aldrich	Sigma Aldrich	none	61	98	20 ± 5	5026.55	0	14.54	15.53	69.93	0	none	669.47	0.78137	125.578	0.23337	20	24	Lung	A549	adenocarcinoma	MW12	Alamar_Blue	59.77
	ERM00000549	Ag_naked_Sigma Aldrich	Sigma Aldrich	none	61	98	20 ± 5	5026.55	0	14.54	15.53	69.93	0	none	669.47	0.78137	125.578	0.23337	20	24	Lung	A549	adenocarcinoma	MW12	Alamar_Blue	81.01
	ERM00000549	Ag_naked_Sigma Aldrich	Sigma Aldrich	none	61	98	20 ± 5	5026.55	0	14.54	15.53	69.93	0	none	669.47	0.78137	125.578	0.23337	20	24	Lung	A549	adenocarcinoma	MW12	Alamar_Blue	85.79
	ERM00000549	Ag_naked_Sigma Aldrich	Sigma Aldrich	none	61	98	20 ± 5	5026.55	0	14.54	15.53	69.93	0	none	669.47	0.78137	125.578	0.23337	20	24	Lung	A549	adenocarcinoma	MW12	MTT	90.35
	ERM00000549	Ag_naked_Sigma Aldrich	Sigma Aldrich	none	61	98	20 ± 5	5026.55	0	14.54	15.53	69.93	0	Non-Digested	nan	nan	nan	nan	25	24	Intestinal	HCT-116	colon carcinoma	MW96	WST-1	74.0815
	ERM00000549	Ag_naked_Sigma Aldrich	Sigma Aldrich	none	61	98	20 ± 5	5026.55	0	14.54	15.53	69.93	0	Non-Digested	nan	nan	nan	nan	25	24	Intestinal	HCT-116	colon carcinoma	MW96	WST-1	65.1805
	ERM00000549	Ag_naked_Sigma Aldrich	Sigma Aldrich	none	61	98	20 ± 5	5026.55	0	14.54	15.53	69.93	0	Non-Digested	nan	nan	nan	nan	25	24	Intestinal	HCT-116	colon carcinoma	MW96	WST-1	67.051
	ERM00000549	Ag_naked_Sigma Aldrich	Sigma Aldrich	none	61	98	20 ± 5	5026.55	0	14.54	15.53	69.93	0	Non-Digested	nan	nan	nan	nan	25	24	Intestinal	HCT-116	colon carcinoma	MW96	WST-1	62.3828
	ERM00000549	Ag_naked_Sigma Aldrich	Sigma Aldrich	none	61	98	20 ± 5	5026.55	0	14.54	15.53	69.93	0	Non-Digested	nan	nan	nan	nan	25	24	Intestinal	HCT-116	colon carcinoma	MW96	WST-1	48.8259
	ERM00000549	Ag_naked_Sigma Aldrich	Sigma Aldrich	none	61	98	20 ± 5	5026.55	0	14.54	15.53	69.93	0	Non-Digested	nan	nan	nan	nan	25	24	Intestinal	HCT-116	colon carcinoma	MW96	WST-1	55.5632
	ERM00000549	Ag_naked_Sigma Aldrich	Sigma Aldrich	none	61	98	20 ± 5	5026.55	0	14.54	15.53	69.93	0	Non-Digested	nan	nan	nan	nan	25	24	Intestinal	HCT-116	colon carcinoma	MW96	WST-1	58.6661
	ERM00000549	Ag_naked_Sigma Aldrich	Sigma Aldrich	none	61	98	20 ± 5	5026.55	0	14.54	15.53	69.93	0	Non-Digested	nan	nan	nan	nan	25	24	Intestinal	HCT-116	colon carcinoma	MW96	WST-1	57.6547
	ERM00000549	Ag_naked_Sigma Aldrich	Sigma Aldrich	none	61	98	20 ± 5	5026.55	0	14.54	15.53	69.93	0	Non-Digested	nan	nan	nan	nan	25	24	Intestinal	HCT-116	colon carcinoma	MW96	WST-1	64.8891
	ERM00000549	Ag_naked_Sigma Aldrich	Sigma Aldrich	none	61	98	20 ± 5	5026.55	0	14.54	15.53	69.93	0	Non-Digested	nan	nan	nan	nan	25	24	Intestinal	HCT-116	colon carcinoma	MW96	WST-1	45.9899
	ERM00000549	Ag_naked_Sigma Aldrich	Sigma Aldrich	none	61	98	20 ± 5	5026.55	0	14.54	15.53	69.93	0	Non-Digested	nan	nan	nan	nan	25	24	Intestinal	HCT-116	colon carcinoma	MW96	WST-1	52.6698
	ERM00000549	Ag_naked_Sigma Aldrich	Sigma Aldrich	none	61	98	20 ± 5	5026.55	0	14.54	15.53	69.93	0	Non-Digested	nan	nan	nan	nan	25	24	Intestinal	HCT-116	colon carcinoma	MW96	WST-1	54.3667
	ERM00000549	Ag_naked_Sigma Aldrich	Sigma Aldrich	none	61	98	20 ± 5	5026.55	0	14.54	15.53	69.93	0	Digested	1022.96	0.706667	880.023	0.72	25	24	Intestinal	HCT-116	colon carcinoma	MW96	WST-1	71.1844
	ERM00000549	Ag_naked_Sigma Aldrich	Sigma Aldrich	none	61	98	20 ± 5	5026.55	0	14.54	15.53	69.93	0	Digested	1022.96	0.706667	880.023	0.72	25	24	Intestinal	HCT-116	colon carcinoma	MW96	WST-1	71.8213
	ERM00000549	Ag_naked_Sigma Aldrich	Sigma Aldrich	none	61	98	20 ± 5	5026.55	0	14.54	15.53	69.93	0	Digested	1022.96	0.706667	880.023	0.72	25	24	Intestinal	HCT-116	colon carcinoma	MW96	WST-1	77.1829
	ERM00000549	Ag_naked_Sigma Aldrich	Sigma Aldrich	none	61	98	20 ± 5	5026.55	0	14.54	15.53	69.93	0	Digested	1022.96	0.706667	880.023	0.72	25	24	Intestinal	HCT-116	colon carcinoma	MW96	WST-1	78.0698
	ERM00000549	Ag_naked_Sigma Aldrich	Sigma Aldrich	none	61	98	20 ± 5	5026.55	0	14.54	15.53	69.93	0	Digested	1022.96	0.706667	880.023	0.72	25	24	Intestinal	HCT-116	colon carcinoma	MW96	WST-1	78.1104
	ERM00000549	Ag_naked_Sigma Aldrich	Sigma Aldrich	none	61	98	20 ± 5	5026.55	0	14.54	15.53	69.93	0	Digested	1022.96	0.706667	880.023	0.72	25	24	Intestinal	HCT-116	colon carcinoma	MW96	WST-1	74.7617
	ERM00000549	Ag_naked_Sigma Aldrich	Sigma Aldrich	none	61	98	20 ± 5	5026.55	0	14.54	15.53	69.93	0	Digested	1022.96	0.706667	880.023	0.72	25	24	Intestinal	HCT-116	colon carcinoma	MW96	WST-1	69.9959
	ERM00000549	Ag_naked_Sigma Aldrich	Sigma Aldrich	none	61	98	20 ± 5	5026.55	0	14.54	15.53	69.93	0	Digested	1022.96	0.706667	880.023	0.72	25	24	Intestinal	HCT-116	colon carcinoma	MW96	WST-1	70.2789
	ERM00000549	Ag_naked_Sigma Aldrich	Sigma Aldrich	none	61	98	20 ± 5	5026.55	0	14.54	15.53	69.93	0	Digested	1022.96	0.706667	880.023	0.72	25	24	Intestinal	HCT-116	colon carcinoma	MW96	WST-1	67.1752
	ERM00000549	Ag_naked_Sigma Aldrich	Sigma Aldrich	none	61	98	20 ± 5	5026.55	0	14.54	15.53	69.93	0	Digested	1022.96	0.706667	880.023	0.72	25	24	Intestinal	HCT-116	colon carcinoma	MW96	WST-1	67.0822
	ERM00000549	Ag_naked_Sigma Aldrich	Sigma Aldrich	none	61	98	20 ± 5	5026.55	0	14.54	15.53	69.93	0	none	372.77	0.326111	145.333	0.192	40	24	Lung	A549	adenocarcinoma	MW96	MTT	62.77
	ERM00000549	Ag_naked_Sigma Aldrich	Sigma Aldrich	none	61	98	20 ± 5	5026.55	0	14.54	15.53	69.93	0	none	392.69	0.533222	144.1	0.305778	40	24	Lung	A549	adenocarcinoma	MW96	MTT	39.68
	ERM00000549	Ag_naked_Sigma Aldrich	Sigma Aldrich	none	61	98	20 ± 5	5026.55	0	14.54	15.53	69.93	0	none	452.83	0.581778	154.267	0.278667	40	24	Lung	A549	adenocarcinoma	MW96	MTT	35.84
	ERM00000549	Ag_naked_Sigma Aldrich	Sigma Aldrich	none	61	98	20 ± 5	5026.55	0	14.54	15.53	69.93	0	none	507.52	0.592556	152.256	0.198	40	24	Lung	A549	adenocarcinoma	MW96	MTT	61.93
	ERM00000549	Ag_naked_Sigma Aldrich	Sigma Aldrich	none	61	98	20 ± 5	5026.55	0	14.54	15.53	69.93	0	none	543.6	0.612	131.411	0.260667	40	24	Lung	A549	adenocarcinoma	MW96	MTT	51.18
	ERM00000549	Ag_naked_Sigma Aldrich	Sigma Aldrich	none	61	98	20 ± 5	5026.55	0	14.54	15.53	69.93	0	none	543.6	0.612	131.411	0.260667	40	24	Lung	A549	adenocarcinoma	MW96	MTT	59.87
	ERM00000549	Ag_naked_Sigma Aldrich	Sigma Aldrich	none	61	98	20 ± 5	5026.55	0	14.54	15.53	69.93	0	none	605.08	0.726778	132.933	0.255444	40	24	Lung	A549	adenocarcinoma	MW12	Alamar_Blue	16.53
	ERM00000549	Ag_naked_Sigma Aldrich	Sigma Aldrich	none	61	98	20 ± 5	5026.55	0	14.54	15.53	69.93	0	none	605.08	0.726778	132.933	0.255444	40	24	Lung	A549	adenocarcinoma	MW12	Alamar_Blue	48.09
	ERM00000549	Ag_naked_Sigma Aldrich	Sigma Aldrich	none	61	98	20 ± 5	5026.55	0	14.54	15.53	69.93	0	none	605.08	0.726778	132.933	0.255444	40	24	Lung	A549	adenocarcinoma	MW12	Alamar_Blue	56.58
	ERM00000549	Ag_naked_Sigma Aldrich	Sigma Aldrich	none	61	98	20 ± 5	5026.55	0	14.54	15.53	69.93	0	none	605.08	0.726778	132.933	0.255444	40	24	Lung	A549	adenocarcinoma	MW12	Alamar_Blue	66.04
	ERM00000549	Ag_naked_Sigma Aldrich	Sigma Aldrich	none	61	98	20 ± 5	5026.55	0	14.54	15.53	69.93	0	Digested	617.53 ± 80.05	0.62 ± 0.05	436.73 ± 100.19	0.72 ± 0.03	50	24	Intestinal	HCT-116	colon carcinoma	MW96	WST-1	52.6674
	ERM00000549	Ag_naked_Sigma Aldrich	Sigma Aldrich	none	61	98	20 ± 5	5026.55	0	14.54	15.53	69.93	0	Digested	617.53 ± 80.05	0.62 ± 0.05	436.73 ± 100.19	0.72 ± 0.03	50	24	Intestinal	HCT-116	colon carcinoma	MW96	WST-1	52.4255
	ERM00000549	Ag_naked_Sigma Aldrich	Sigma Aldrich	none	61	98	20 ± 5	5026.55	0	14.54	15.53	69.93	0	Digested	617.53 ± 80.05	0.62 ± 0.05	436.73 ± 100.19	0.72 ± 0.03	50	24	Intestinal	HCT-116	colon carcinoma	MW96	WST-1	54.9894
	ERM00000549	Ag_naked_Sigma Aldrich	Sigma Aldrich	none	61	98	20 ± 5	5026.55	0	14.54	15.53	69.93	0	Digested	617.53 ± 80.05	0.62 ± 0.05	436.73 ± 100.19	0.72 ± 0.03	50	24	Intestinal	HCT-116	colon carcinoma	MW96	WST-1	59.4399
	ERM00000549	Ag_naked_Sigma Aldrich	Sigma Aldrich	none	61	98	20 ± 5	5026.55	0	14.54	15.53	69.93	0	Digested	617.53 ± 80.05	0.62 ± 0.05	436.73 ± 100.19	0.72 ± 0.03	50	24	Intestinal	HCT-116	colon carcinoma	MW96	WST-1	58.849
	ERM00000549	Ag_naked_Sigma Aldrich	Sigma Aldrich	none	61	98	20 ± 5	5026.55	0	14.54	15.53	69.93	0	Digested	617.53 ± 80.05	0.62 ± 0.05	436.73 ± 100.19	0.72 ± 0.03	50	24	Intestinal	HCT-116	colon carcinoma	MW96	WST-1	62.9691
	ERM00000549	Ag_naked_Sigma Aldrich	Sigma Aldrich	none	61	98	20 ± 5	5026.55	0	14.54	15.53	69.93	0	Digested	617.53 ± 80.05	0.62 ± 0.05	436.73 ± 100.19	0.72 ± 0.03	50	24	Intestinal	HCT-116	colon carcinoma	MW96	WST-1	47.1973
	ERM00000549	Ag_naked_Sigma Aldrich	Sigma Aldrich	none	61	98	20 ± 5	5026.55	0	14.54	15.53	69.93	0	Digested	617.53 ± 80.05	0.62 ± 0.05	436.73 ± 100.19	0.72 ± 0.03	50	24	Intestinal	HCT-116	colon carcinoma	MW96	WST-1	50.0145
	ERM00000549	Ag_naked_Sigma Aldrich	Sigma Aldrich	none	61	98	20 ± 5	5026.55	0	14.54	15.53	69.93	0	Digested	617.53 ± 80.05	0.62 ± 0.05	436.73 ± 100.19	0.72 ± 0.03	50	24	Intestinal	HCT-116	colon carcinoma	MW96	WST-1	53.1231
	ERM00000549	Ag_naked_Sigma Aldrich	Sigma Aldrich	none	61	98	20 ± 5	5026.55	0	14.54	15.53	69.93	0	Digested	617.53 ± 80.05	0.62 ± 0.05	436.73 ± 100.19	0.72 ± 0.03	50	24	Intestinal	HCT-116	colon carcinoma	MW96	WST-1	79.5985
	ERM00000549	Ag_naked_Sigma Aldrich	Sigma Aldrich	none	61	98	20 ± 5	5026.55	0	14.54	15.53	69.93	0	Non-Digested	1234.67 ± 204.8	0.63 ± 0.06	1024.03 ± 277.4	0.72 ± 0.11	50	24	Intestinal	HCT-116	colon carcinoma	MW96	WST-1	50.3857
	ERM00000549	Ag_naked_Sigma Aldrich	Sigma Aldrich	none	61	98	20 ± 5	5026.55	0	14.54	15.53	69.93	0	Non-Digested	1234.67 ± 204.8	0.63 ± 0.06	1024.03 ± 277.4	0.72 ± 0.11	50	24	Intestinal	HCT-116	colon carcinoma	MW96	WST-1	46.4269
	ERM00000549	Ag_naked_Sigma Aldrich	Sigma Aldrich	none	61	98	20 ± 5	5026.55	0	14.54	15.53	69.93	0	Non-Digested	1234.67 ± 204.8	0.63 ± 0.06	1024.03 ± 277.4	0.72 ± 0.11	50	24	Intestinal	HCT-116	colon carcinoma	MW96	WST-1	46.5237
	ERM00000549	Ag_naked_Sigma Aldrich	Sigma Aldrich	none	61	98	20 ± 5	5026.55	0	14.54	15.53	69.93	0	Non-Digested	1234.67 ± 204.8	0.63 ± 0.06	1024.03 ± 277.4	0.72 ± 0.11	50	24	Intestinal	HCT-116	colon carcinoma	MW96	WST-1	48.6038
	ERM00000549	Ag_naked_Sigma Aldrich	Sigma Aldrich	none	61	98	20 ± 5	5026.55	0	14.54	15.53	69.93	0	Non-Digested	1234.67 ± 204.8	0.63 ± 0.06	1024.03 ± 277.4	0.72 ± 0.11	50	24	Intestinal	HCT-116	colon carcinoma	MW96	WST-1	35.6599
	ERM00000549	Ag_naked_Sigma Aldrich	Sigma Aldrich	none	61	98	20 ± 5	5026.55	0	14.54	15.53	69.93	0	Non-Digested	1234.67 ± 204.8	0.63 ± 0.06	1024.03 ± 277.4	0.72 ± 0.11	50	24	Intestinal	HCT-116	colon carcinoma	MW96	WST-1	46.8315
	ERM00000549	Ag_naked_Sigma Aldrich	Sigma Aldrich	none	61	98	20 ± 5	5026.55	0	14.54	15.53	69.93	0	Non-Digested	1234.67 ± 204.8	0.63 ± 0.06	1024.03 ± 277.4	0.72 ± 0.11	50	24	Intestinal	HCT-116	colon carcinoma	MW96	WST-1	32.7398
	ERM00000549	Ag_naked_Sigma Aldrich	Sigma Aldrich	none	61	98	20 ± 5	5026.55	0	14.54	15.53	69.93	0	Non-Digested	1234.67 ± 204.8	0.63 ± 0.06	1024.03 ± 277.4	0.72 ± 0.11	50	24	Intestinal	HCT-116	colon carcinoma	MW96	WST-1	33.3455
	ERM00000549	Ag_naked_Sigma Aldrich	Sigma Aldrich	none	61	98	20 ± 5	5026.55	0	14.54	15.53	69.93	0	Non-Digested	1234.67 ± 204.8	0.63 ± 0.06	1024.03 ± 277.4	0.72 ± 0.11	50	24	Intestinal	HCT-116	colon carcinoma	MW96	WST-1	33.2884
	ERM00000549	Ag_naked_Sigma Aldrich	Sigma Aldrich	none	61	98	20 ± 5	5026.55	0	14.54	15.53	69.93	0	Non-Digested	1234.67 ± 204.8	0.63 ± 0.06	1024.03 ± 277.4	0.72 ± 0.11	50	24	Intestinal	HCT-116	colon carcinoma	MW96	WST-1	67.4317
	ERM00000549	Ag_naked_Sigma Aldrich	Sigma Aldrich	none	61	98	20 ± 5	5026.55	0	14.54	15.53	69.93	0	Non-Digested	1234.67 ± 204.8	0.63 ± 0.06	1024.03 ± 277.4	0.72 ± 0.11	50	24	Intestinal	HCT-116	colon carcinoma	MW96	WST-1	62.273
	ERM00000549	Ag_naked_Sigma Aldrich	Sigma Aldrich	none	61	98	20 ± 5	5026.55	0	14.54	15.53	69.93	0	Non-Digested	1234.67 ± 204.8	0.63 ± 0.06	1024.03 ± 277.4	0.72 ± 0.11	50	24	Intestinal	HCT-116	colon carcinoma	MW96	WST-1	60.4863
	ERM00000549	Ag_naked_Sigma Aldrich	Sigma Aldrich	none	61	98	20 ± 5	5026.55	0	14.54	15.53	69.93	0	Non-Digested	1234.67 ± 204.8	0.63 ± 0.06	1024.03 ± 277.4	0.72 ± 0.11	50	24	Intestinal	HCT-116	colon carcinoma	MW96	WST-1	65.5947
	ERM00000549	Ag_naked_Sigma Aldrich	Sigma Aldrich	none	61	98	20 ± 5	5026.55	0	14.54	15.53	69.93	0	Non-Digested	1234.67 ± 204.8	0.63 ± 0.06	1024.03 ± 277.4	0.72 ± 0.11	50	24	Intestinal	HCT-116	colon carcinoma	MW96	WST-1	34.9283
	ERM00000549	Ag_naked_Sigma Aldrich	Sigma Aldrich	none	61	98	20 ± 5	5026.55	0	14.54	15.53	69.93	0	Non-Digested	1234.67 ± 204.8	0.63 ± 0.06	1024.03 ± 277.4	0.72 ± 0.11	50	24	Intestinal	HCT-116	colon carcinoma	MW96	WST-1	30.8902
	ERM00000549	Ag_naked_Sigma Aldrich	Sigma Aldrich	none	61	98	20 ± 5	5026.55	0	14.54	15.53	69.93	0	Non-Digested	1234.67 ± 204.8	0.63 ± 0.06	1024.03 ± 277.4	0.72 ± 0.11	50	24	Intestinal	HCT-116	colon carcinoma	MW96	WST-1	32.5871
	ERM00000549	Ag_naked_Sigma Aldrich	Sigma Aldrich	none	61	98	20 ± 5	5026.55	0	14.54	15.53	69.93	0	none	62.93	0.460986	148.396	0.280858	50	24	Lung	A549	adenocarcinoma	MW6	Alamar_Blue	84.4
	ERM00000549	Ag_naked_Sigma Aldrich	Sigma Aldrich	none	61	98	20 ± 5	5026.55	0	14.54	15.53	69.93	0	none	375.56	0.344926	150.044	0.203111	50	24	Lung	A549	adenocarcinoma	MW96	MTT	39.92
	ERM00000549	Ag_naked_Sigma Aldrich	Sigma Aldrich	none	61	98	20 ± 5	5026.55	0	14.54	15.53	69.93	0	none	479.46	0.554852	154.996	0.209444	50	24	Lung	A549	adenocarcinoma	MW96	MTT	45.85
	ERM00000549	Ag_naked_Sigma Aldrich	Sigma Aldrich	none	61	98	20 ± 5	5026.55	0	14.54	15.53	69.93	0	none	493.38	0.546222	136.026	0.289778	50	24	Lung	A549	adenocarcinoma	MW96	MTT	41.58
	ERM00000549	Ag_naked_Sigma Aldrich	Sigma Aldrich	none	61	98	20 ± 5	5026.55	0	14.54	15.53	69.93	0	none	493.38	0.546222	136.026	0.289778	50	24	Lung	A549	adenocarcinoma	MW96	MTT	55.01
	ERM00000549	Ag_naked_Sigma Aldrich	Sigma Aldrich	none	61	98	20 ± 5	5026.55	0	14.54	15.53	69.93	0	none	544.62	0.668222	146.259	0.295926	50	24	Lung	A549	adenocarcinoma	MW6	Alamar_Blue	0.6
	ERM00000549	Ag_naked_Sigma Aldrich	Sigma Aldrich	none	61	98	20 ± 5	5026.55	0	14.54	15.53	69.93	0	none	544.62	0.668222	146.259	0.295926	50	24	Lung	A549	adenocarcinoma	MW6	MTT	44.67
	ERM00000549	Ag_naked_Sigma Aldrich	Sigma Aldrich	none	61	98	20 ± 5	5026.55	0	14.54	15.53	69.93	0	none	544.62	0.668222	146.259	0.295926	50	24	Lung	A549	adenocarcinoma	MW6	MTT	73.02
	ERM00000549	Ag_naked_Sigma Aldrich	Sigma Aldrich	none	61	98	20 ± 5	5026.55	0	14.54	15.53	69.93	0	none	544.62	0.668222	146.259	0.295926	50	24	Lung	A549	adenocarcinoma	MW6	MTT	73.47
	ERM00000549	Ag_naked_Sigma Aldrich	Sigma Aldrich	none	61	98	20 ± 5	5026.55	0	14.54	15.53	69.93	0	none	544.62	0.668222	146.259	0.295926	50	24	Lung	A549	adenocarcinoma	MW6	MTT	74.22
	ERM00000549	Ag_naked_Sigma Aldrich	Sigma Aldrich	none	61	98	20 ± 5	5026.55	0	14.54	15.53	69.93	0	none	544.62	0.668222	146.259	0.295926	50	24	Lung	A549	adenocarcinoma	MW6	MTT	78.8
	ERM00000549	Ag_naked_Sigma Aldrich	Sigma Aldrich	none	61	98	20 ± 5	5026.55	0	14.54	15.53	69.93	0	none	544.62	0.668222	146.259	0.295926	50	24	Lung	A549	adenocarcinoma	MW6	MTT	82.17
	ERM00000549	Ag_naked_Sigma Aldrich	Sigma Aldrich	none	61	98	20 ± 5	5026.55	0	14.54	15.53	69.93	0	none	544.62	0.668222	146.259	0.295926	50	24	Lung	A549	adenocarcinoma	MW6	MTT	86.37
	ERM00000549	Ag_naked_Sigma Aldrich	Sigma Aldrich	none	61	98	20 ± 5	5026.55	0	14.54	15.53	69.93	0	none	544.62	0.668222	146.259	0.295926	50	24	Lung	A549	adenocarcinoma	MW6	MTT	111.43
	ERM00000549	Ag_naked_Sigma Aldrich	Sigma Aldrich	none	61	98	20 ± 5	5026.55	0	14.54	15.53	69.93	0	none	572.88	0.699481	136.611	0.266481	50	24	Lung	A549	adenocarcinoma	MW12	MTT	80.29
	ERM00000549	Ag_naked_Sigma Aldrich	Sigma Aldrich	none	61	98	20 ± 5	5026.55	0	14.54	15.53	69.93	0	none	356.39	0.469815	148.033	0.300519	60	24	Lung	A549	adenocarcinoma	MW96	MTT	34.56
	ERM00000549	Ag_naked_Sigma Aldrich	Sigma Aldrich	none	61	98	20 ± 5	5026.55	0	14.54	15.53	69.93	0	none	378.34	0.363741	154.756	0.214222	60	24	Lung	A549	adenocarcinoma	MW96	MTT	9.04
	ERM00000549	Ag_naked_Sigma Aldrich	Sigma Aldrich	none	61	98	20 ± 5	5026.55	0	14.54	15.53	69.93	0	none	416.76	0.498076	150.824	0.267311	60	24	Lung	A549	adenocarcinoma	MW12	Alamar_Blue	74.08
	ERM00000549	Ag_naked_Sigma Aldrich	Sigma Aldrich	none	61	98	20 ± 5	5026.55	0	14.54	15.53	69.93	0	none	420.01	0.540296	159.511	0.28	60	24	Lung	A549	adenocarcinoma	MW96	MTT	29.62
	ERM00000549	Ag_naked_Sigma Aldrich	Sigma Aldrich	none	61	98	20 ± 5	5026.55	0	14.54	15.53	69.93	0	none	443.16	0.480444	140.641	0.318889	60	24	Lung	A549	adenocarcinoma	MW96	MTT	35.96
	ERM00000549	Ag_naked_Sigma Aldrich	Sigma Aldrich	none	61	98	20 ± 5	5026.55	0	14.54	15.53	69.93	0	none	443.16	0.480444	140.641	0.318889	60	24	Lung	A549	adenocarcinoma	MW96	MTT	55.84
	ERM00000549	Ag_naked_Sigma Aldrich	Sigma Aldrich	none	61	98	20 ± 5	5026.55	0	14.54	15.53	69.93	0	none	451.4	0.517148	157.737	0.220889	60	24	Lung	A549	adenocarcinoma	MW96	MTT	45.02
	ERM00000549	Ag_naked_Sigma Aldrich	Sigma Aldrich	none	61	98	20 ± 5	5026.55	0	14.54	15.53	69.93	0	none	540.69	0.672185	140.289	0.277519	60	24	Lung	A549	adenocarcinoma	MW12	Alamar_Blue	18.61
	ERM00000549	Ag_naked_Sigma Aldrich	Sigma Aldrich	none	61	98	20 ± 5	5026.55	0	14.54	15.53	69.93	0	none	540.69	0.672185	140.289	0.277519	60	24	Lung	A549	adenocarcinoma	MW12	Alamar_Blue	38.32
	ERM00000549	Ag_naked_Sigma Aldrich	Sigma Aldrich	none	61	98	20 ± 5	5026.55	0	14.54	15.53	69.93	0	none	540.69	0.672185	140.289	0.277519	60	24	Lung	A549	adenocarcinoma	MW12	Alamar_Blue	41.63
	ERM00000549	Ag_naked_Sigma Aldrich	Sigma Aldrich	none	61	98	20 ± 5	5026.55	0	14.54	15.53	69.93	0	none	540.69	0.672185	140.289	0.277519	60	24	Lung	A549	adenocarcinoma	MW12	Alamar_Blue	59.13
	ERM00000549	Ag_naked_Sigma Aldrich	Sigma Aldrich	none	61	98	20 ± 5	5026.55	0	14.54	15.53	69.93	0	none	320.1	0.406407	151.967	0.295259	80	24	Lung	A549	adenocarcinoma	MW96	MTT	44.82
	ERM00000549	Ag_naked_Sigma Aldrich	Sigma Aldrich	none	61	98	20 ± 5	5026.55	0	14.54	15.53	69.93	0	none	342.71	0.348889	149.87	0.377111	80	24	Lung	A549	adenocarcinoma	MW96	MTT	35.61
	ERM00000549	Ag_naked_Sigma Aldrich	Sigma Aldrich	none	61	98	20 ± 5	5026.55	0	14.54	15.53	69.93	0	none	342.71	0.348889	149.87	0.377111	80	24	Lung	A549	adenocarcinoma	MW96	MTT	44.87
	ERM00000549	Ag_naked_Sigma Aldrich	Sigma Aldrich	none	61	98	20 ± 5	5026.55	0	14.54	15.53	69.93	0	none	375.51	0.452746	156.962	0.287355	80	24	Lung	A549	adenocarcinoma	MW12	Alamar_Blue	94.48
	ERM00000549	Ag_naked_Sigma Aldrich	Sigma Aldrich	none	61	98	20 ± 5	5026.55	0	14.54	15.53	69.93	0	none	383.92	0.40137	164.178	0.236444	80	24	Lung	A549	adenocarcinoma	MW96	MTT	7.45
	ERM00000549	Ag_naked_Sigma Aldrich	Sigma Aldrich	none	61	98	20 ± 5	5026.55	0	14.54	15.53	69.93	0	none	387.19	0.498815	164.756	0.281333	80	24	Lung	A549	adenocarcinoma	MW96	MTT	35.54
	ERM00000549	Ag_naked_Sigma Aldrich	Sigma Aldrich	none	61	98	20 ± 5	5026.55	0	14.54	15.53	69.93	0	none	395.29	0.44	163.22	0.24	80	24	Lung	A549	adenocarcinoma	MW96	MTT	41.4
	ERM00000549	Ag_naked_Sigma Aldrich	Sigma Aldrich	none	61	98	20 ± 5	5026.55	0	14.54	15.53	69.93	0	none	476.29	0.617593	147.644	0.299593	80	24	Lung	A549	adenocarcinoma	MW12	Alamar_Blue	17.43
	ERM00000549	Ag_naked_Sigma Aldrich	Sigma Aldrich	none	61	98	20 ± 5	5026.55	0	14.54	15.53	69.93	0	none	476.29	0.617593	147.644	0.299593	80	24	Lung	A549	adenocarcinoma	MW12	Alamar_Blue	32.37
	ERM00000549	Ag_naked_Sigma Aldrich	Sigma Aldrich	none	61	98	20 ± 5	5026.55	0	14.54	15.53	69.93	0	none	476.29	0.617593	147.644	0.299593	80	24	Lung	A549	adenocarcinoma	MW12	Alamar_Blue	40.24
	ERM00000549	Ag_naked_Sigma Aldrich	Sigma Aldrich	none	61	98	20 ± 5	5026.55	0	14.54	15.53	69.93	0	none	476.29	0.617593	147.644	0.299593	80	24	Lung	A549	adenocarcinoma	MW12	Alamar_Blue	52.01
	ERM00000549	Ag_naked_Sigma Aldrich	Sigma Aldrich	none	61	98	20 ± 5	5026.55	0	14.54	15.53	69.93	0	Digested	nan	nan	nan	nan	100	24	Intestinal	HCT-116	colon carcinoma	MW96	WST-1	0.677256
	ERM00000549	Ag_naked_Sigma Aldrich	Sigma Aldrich	none	61	98	20 ± 5	5026.55	0	14.54	15.53	69.93	0	Digested	nan	nan	nan	nan	100	24	Intestinal	HCT-116	colon carcinoma	MW96	WST-1	7.50625
	ERM00000549	Ag_naked_Sigma Aldrich	Sigma Aldrich	none	61	98	20 ± 5	5026.55	0	14.54	15.53	69.93	0	Digested	nan	nan	nan	nan	100	24	Intestinal	HCT-116	colon carcinoma	MW96	WST-1	2.00758
	ERM00000549	Ag_naked_Sigma Aldrich	Sigma Aldrich	none	61	98	20 ± 5	5026.55	0	14.54	15.53	69.93	0	Digested	nan	nan	nan	nan	100	24	Intestinal	HCT-116	colon carcinoma	MW96	WST-1	1.1852
	ERM00000549	Ag_naked_Sigma Aldrich	Sigma Aldrich	none	61	98	20 ± 5	5026.55	0	14.54	15.53	69.93	0	Digested	nan	nan	nan	nan	100	24	Intestinal	HCT-116	colon carcinoma	MW96	WST-1	1.92576
	ERM00000549	Ag_naked_Sigma Aldrich	Sigma Aldrich	none	61	98	20 ± 5	5026.55	0	14.54	15.53	69.93	0	Digested	nan	nan	nan	nan	100	24	Intestinal	HCT-116	colon carcinoma	MW96	WST-1	2.10291
	ERM00000549	Ag_naked_Sigma Aldrich	Sigma Aldrich	none	61	98	20 ± 5	5026.55	0	14.54	15.53	69.93	0	Digested	nan	nan	nan	nan	100	24	Intestinal	HCT-116	colon carcinoma	MW96	WST-1	1.04574
	ERM00000549	Ag_naked_Sigma Aldrich	Sigma Aldrich	none	61	98	20 ± 5	5026.55	0	14.54	15.53	69.93	0	Digested	nan	nan	nan	nan	100	24	Intestinal	HCT-116	colon carcinoma	MW96	WST-1	2.50863
	ERM00000549	Ag_naked_Sigma Aldrich	Sigma Aldrich	none	61	98	20 ± 5	5026.55	0	14.54	15.53	69.93	0	Digested	nan	nan	nan	nan	100	24	Intestinal	HCT-116	colon carcinoma	MW96	WST-1	0.914307
	ERM00000549	Ag_naked_Sigma Aldrich	Sigma Aldrich	none	61	98	20 ± 5	5026.55	0	14.54	15.53	69.93	0	Digested	nan	nan	nan	nan	100	24	Intestinal	HCT-116	colon carcinoma	MW96	WST-1	0.201314
	ERM00000549	Ag_naked_Sigma Aldrich	Sigma Aldrich	none	61	98	20 ± 5	5026.55	0	14.54	15.53	69.93	0	Digested	nan	nan	nan	nan	100	24	Intestinal	HCT-116	colon carcinoma	MW96	WST-1	9.4869
	ERM00000549	Ag_naked_Sigma Aldrich	Sigma Aldrich	none	61	98	20 ± 5	5026.55	0	14.54	15.53	69.93	0	Digested	nan	nan	nan	nan	100	24	Intestinal	HCT-116	colon carcinoma	MW96	WST-1	13.941
	ERM00000549	Ag_naked_Sigma Aldrich	Sigma Aldrich	none	61	98	20 ± 5	5026.55	0	14.54	15.53	69.93	0	Digested	nan	nan	nan	nan	100	24	Intestinal	HCT-116	colon carcinoma	MW96	WST-1	16.3441
	ERM00000549	Ag_naked_Sigma Aldrich	Sigma Aldrich	none	61	98	20 ± 5	5026.55	0	14.54	15.53	69.93	0	Digested	nan	nan	nan	nan	100	24	Intestinal	HCT-116	colon carcinoma	MW96	WST-1	21.1757
	ERM00000549	Ag_naked_Sigma Aldrich	Sigma Aldrich	none	61	98	20 ± 5	5026.55	0	14.54	15.53	69.93	0	Digested	nan	nan	nan	nan	100	24	Intestinal	HCT-116	colon carcinoma	MW96	WST-1	4.10963
	ERM00000549	Ag_naked_Sigma Aldrich	Sigma Aldrich	none	61	98	20 ± 5	5026.55	0	14.54	15.53	69.93	0	Digested	nan	nan	nan	nan	100	24	Intestinal	HCT-116	colon carcinoma	MW96	WST-1	2.79226
	ERM00000549	Ag_naked_Sigma Aldrich	Sigma Aldrich	none	61	98	20 ± 5	5026.55	0	14.54	15.53	69.93	0	Digested	nan	nan	nan	nan	100	24	Intestinal	HCT-116	colon carcinoma	MW96	WST-1	10.7108
	ERM00000549	Ag_naked_Sigma Aldrich	Sigma Aldrich	none	61	98	20 ± 5	5026.55	0	14.54	15.53	69.93	0	Non-Digested	nan	nan	nan	nan	100	24	Intestinal	HCT-116	colon carcinoma	MW96	WST-1	16.4664
	ERM00000549	Ag_naked_Sigma Aldrich	Sigma Aldrich	none	61	98	20 ± 5	5026.55	0	14.54	15.53	69.93	0	Non-Digested	nan	nan	nan	nan	100	24	Intestinal	HCT-116	colon carcinoma	MW96	WST-1	3.01002
	ERM00000549	Ag_naked_Sigma Aldrich	Sigma Aldrich	none	61	98	20 ± 5	5026.55	0	14.54	15.53	69.93	0	Non-Digested	nan	nan	nan	nan	100	24	Intestinal	HCT-116	colon carcinoma	MW96	WST-1	2.22796
	ERM00000549	Ag_naked_Sigma Aldrich	Sigma Aldrich	none	61	98	20 ± 5	5026.55	0	14.54	15.53	69.93	0	Non-Digested	nan	nan	nan	nan	100	24	Intestinal	HCT-116	colon carcinoma	MW96	WST-1	1.45395
	ERM00000549	Ag_naked_Sigma Aldrich	Sigma Aldrich	none	61	98	20 ± 5	5026.55	0	14.54	15.53	69.93	0	Non-Digested	nan	nan	nan	nan	100	24	Intestinal	HCT-116	colon carcinoma	MW96	WST-1	1.73337
	ERM00000549	Ag_naked_Sigma Aldrich	Sigma Aldrich	none	61	98	20 ± 5	5026.55	0	14.54	15.53	69.93	0	Non-Digested	nan	nan	nan	nan	100	24	Intestinal	HCT-116	colon carcinoma	MW96	WST-1	1.42479
	ERM00000549	Ag_naked_Sigma Aldrich	Sigma Aldrich	none	61	98	20 ± 5	5026.55	0	14.54	15.53	69.93	0	Non-Digested	nan	nan	nan	nan	100	24	Intestinal	HCT-116	colon carcinoma	MW96	WST-1	2.65339
	ERM00000549	Ag_naked_Sigma Aldrich	Sigma Aldrich	none	61	98	20 ± 5	5026.55	0	14.54	15.53	69.93	0	Non-Digested	nan	nan	nan	nan	100	24	Intestinal	HCT-116	colon carcinoma	MW96	WST-1	1.76766
	ERM00000549	Ag_naked_Sigma Aldrich	Sigma Aldrich	none	61	98	20 ± 5	5026.55	0	14.54	15.53	69.93	0	Non-Digested	nan	nan	nan	nan	100	24	Intestinal	HCT-116	colon carcinoma	MW96	WST-1	2.9734
	ERM00000549	Ag_naked_Sigma Aldrich	Sigma Aldrich	none	61	98	20 ± 5	5026.55	0	14.54	15.53	69.93	0	Non-Digested	nan	nan	nan	nan	100	24	Intestinal	HCT-116	colon carcinoma	MW96	WST-1	11.9572
	ERM00000549	Ag_naked_Sigma Aldrich	Sigma Aldrich	none	61	98	20 ± 5	5026.55	0	14.54	15.53	69.93	0	Non-Digested	nan	nan	nan	nan	100	24	Intestinal	HCT-116	colon carcinoma	MW96	WST-1	13.2028
	ERM00000549	Ag_naked_Sigma Aldrich	Sigma Aldrich	none	61	98	20 ± 5	5026.55	0	14.54	15.53	69.93	0	Non-Digested	nan	nan	nan	nan	100	24	Intestinal	HCT-116	colon carcinoma	MW96	WST-1	15.908
	ERM00000549	Ag_naked_Sigma Aldrich	Sigma Aldrich	none	61	98	20 ± 5	5026.55	0	14.54	15.53	69.93	0	Non-Digested	nan	nan	nan	nan	100	24	Intestinal	HCT-116	colon carcinoma	MW96	WST-1	10.3341
	ERM00000549	Ag_naked_Sigma Aldrich	Sigma Aldrich	none	61	98	20 ± 5	5026.55	0	14.54	15.53	69.93	0	Non-Digested	nan	nan	nan	nan	100	24	Intestinal	HCT-116	colon carcinoma	MW96	WST-1	11.4665
	ERM00000549	Ag_naked_Sigma Aldrich	Sigma Aldrich	none	61	98	20 ± 5	5026.55	0	14.54	15.53	69.93	0	none	242.27 ± 19.6	0.217333333 ± 0.0	159.1 ± 11.5	0.435333333 ± 0.07	100	24	Lung	A549	adenocarcinoma	MW96	MTT	11.43
	ERM00000549	Ag_naked_Sigma Aldrich	Sigma Aldrich	none	61	98	20 ± 5	5026.55	0	14.54	15.53	69.93	0	none	273.37 ± 16.6	0.379 ± 0.06	147.1666667 ± 9.49	0.280858025 ± 0.02	100	24	Lung	A549	adenocarcinoma	MW6	Alamar_Blue	0.45
	ERM00000549	Ag_naked_Sigma Aldrich	Sigma Aldrich	none	61	98	20 ± 5	5026.55	0	14.54	15.53	69.93	0	none	273.37 ± 16.6	0.379 ± 0.06	147.1666667 ± 9.49	0.280858025 ± 0.02	100	24	Lung	A549	adenocarcinoma	MW6	MTT	29.57
	ERM00000549	Ag_naked_Sigma Aldrich	Sigma Aldrich	none	61	98	20 ± 5	5026.55	0	14.54	15.53	69.93	0	none	273.37 ± 16.6	0.379 ± 0.06	147.1666667 ± 9.49	0.280858025 ± 0.02	100	24	Lung	A549	adenocarcinoma	MW6	MTT	62.3
	ERM00000549	Ag_naked_Sigma Aldrich	Sigma Aldrich	none	61	98	20 ± 5	5026.55	0	14.54	15.53	69.93	0	none	273.37 ± 16.6	0.379 ± 0.06	147.1666667 ± 9.49	0.280858025 ± 0.02	100	24	Lung	A549	adenocarcinoma	MW6	Alamar_Blue	63.54
	ERM00000549	Ag_naked_Sigma Aldrich	Sigma Aldrich	none	61	98	20 ± 5	5026.55	0	14.54	15.53	69.93	0	none	273.37 ± 16.6	0.379 ± 0.06	147.1666667 ± 9.49	0.280858025 ± 0.02	100	24	Lung	A549	adenocarcinoma	MW6	MTT	66.16
	ERM00000549	Ag_naked_Sigma Aldrich	Sigma Aldrich	none	61	98	20 ± 5	5026.55	0	14.54	15.53	69.93	0	none	273.37 ± 16.6	0.379 ± 0.06	147.1666667 ± 9.49	0.280858025 ± 0.02	100	24	Lung	A549	adenocarcinoma	MW6	MTT	68.43
	ERM00000549	Ag_naked_Sigma Aldrich	Sigma Aldrich	none	61	98	20 ± 5	5026.55	0	14.54	15.53	69.93	0	none	273.37 ± 16.6	0.379 ± 0.06	147.1666667 ± 9.49	0.280858025 ± 0.02	100	24	Lung	A549	adenocarcinoma	MW6	MTT	82.12
	ERM00000549	Ag_naked_Sigma Aldrich	Sigma Aldrich	none	61	98	20 ± 5	5026.55	0	14.54	15.53	69.93	0	none	273.37 ± 16.6	0.379 ± 0.06	147.1666667 ± 9.49	0.280858025 ± 0.02	100	24	Lung	A549	adenocarcinoma	MW6	MTT	82.28
	ERM00000549	Ag_naked_Sigma Aldrich	Sigma Aldrich	none	61	98	20 ± 5	5026.55	0	14.54	15.53	69.93	0	none	283.8 ± 27.1	0.343 ± 0.08	155.9 ± 0.7	0.29 ± 0.01	100	24	Lung	A549	adenocarcinoma	MW96	MTT	36.69
	ERM00000549	Ag_naked_Sigma Aldrich	Sigma Aldrich	none	61	98	20 ± 5	5026.55	0	14.54	15.53	69.93	0	none	334.25	0.407417	163.1	0.307399	100	24	Lung	A549	adenocarcinoma	MW12	Alamar_Blue	11.74
	ERM00000549	Ag_naked_Sigma Aldrich	Sigma Aldrich	none	61	98	20 ± 5	5026.55	0	14.54	15.53	69.93	0	none	334.25	0.407417	163.1	0.307399	100	24	Lung	A549	adenocarcinoma	MW12	Alamar_Blue	33.98
	ERM00000549	Ag_naked_Sigma Aldrich	Sigma Aldrich	none	61	98	20 ± 5	5026.55	0	14.54	15.53	69.93	0	none	334.25	0.407417	163.1	0.307399	100	24	Lung	A549	adenocarcinoma	MW12	Alamar_Blue	48.23
	ERM00000549	Ag_naked_Sigma Aldrich	Sigma Aldrich	none	61	98	20 ± 5	5026.55	0	14.54	15.53	69.93	0	none	334.25	0.407417	163.1	0.307399	100	24	Lung	A549	adenocarcinoma	MW12	Alamar_Blue	57.8
	ERM00000549	Ag_naked_Sigma Aldrich	Sigma Aldrich	none	61	98	20 ± 5	5026.55	0	14.54	15.53	69.93	0	none	334.25	0.407417	163.1	0.307399	100	24	Lung	A549	adenocarcinoma	MW12	Alamar_Blue	85.72
	ERM00000549	Ag_naked_Sigma Aldrich	Sigma Aldrich	none	61	98	20 ± 5	5026.55	0	14.54	15.53	69.93	0	none	339.17 ± 19.6	0.366333333 ± 0.06	168.7 ± 2.72	0.266666667 ± 0.02	100	24	Lung	A549	adenocarcinoma	MW96	MTT	3.23
	ERM00000549	Ag_naked_Sigma Aldrich	Sigma Aldrich	none	61	98	20 ± 5	5026.55	0	14.54	15.53	69.93	0	none	354.37 ± 37.09	0.457333333 ± 0.07	170 ± 3.87	0.282666667 ± 0.03	100	24	Lung	A549	adenocarcinoma	MW96	MTT	16.68
	ERM00000549	Ag_naked_Sigma Aldrich	Sigma Aldrich	none	61	98	20 ± 5	5026.55	0	14.54	15.53	69.93	0	none	379.6 ± 13.86	0.494333333 ± 0.03	175.3333333 ± 6	0.323333333 ± 0.02	100	24	Lung	A549	adenocarcinoma	MW6	MTT	56.52
	ERM00000549	Ag_naked_Sigma Aldrich	Sigma Aldrich	none	61	98	20 ± 5	5026.55	0	14.54	15.53	69.93	0	none	389.5 ± 16.8	0.44 ± 0.02	173.6 ± 2.11	0.26 ± 0.04	100	24	Lung	A549	adenocarcinoma	MW96	MTT	2.82
	ERM00000549	Ag_naked_Sigma Aldrich	Sigma Aldrich	none	61	98	20 ± 5	5026.55	0	14.54	15.53	69.93	0	none	411.9 ± 44.73	0.563 ± 0.06	155 ± 4.54	0.321666667 ± 0.02	100	24	Lung	A549	adenocarcinoma	MW12	MTT	64.8
	ERM00000549	Ag_naked_Sigma Aldrich	Sigma Aldrich	none	61	98	20 ± 5	5026.55	0	14.54	15.53	69.93	0	none	102.32	0.025963	175.567	0.263704	200	24	Lung	A549	adenocarcinoma	MW96	MTT	14.8
	ERM00000548	Ag_PVP_Sigma Aldrich_576832	Sigma Aldrich	PVP	60	177	30 ± 3	11309.7	0	14.16	25.23	60.61	0	none	nan	nan	nan	nan	0.1	24	Lung	A549	adenocarcinoma	MW6	Alamar_Blue	1.04
	ERM00000548	Ag_PVP_Sigma Aldrich_576832	Sigma Aldrich	PVP	60	177	30 ± 3	11309.7	0	14.16	25.23	60.61	0	none	nan	nan	nan	nan	0.1	24	Lung	A549	adenocarcinoma	MW6	Alamar_Blue	0.95
	ERM00000548	Ag_PVP_Sigma Aldrich_576832	Sigma Aldrich	PVP	60	177	30 ± 3	11309.7	0	14.16	25.23	60.61	0	none	nan	nan	nan	nan	0.1	24	Lung	A549	adenocarcinoma	MW6	MTT	95.63
	ERM00000548	Ag_PVP_Sigma Aldrich_576832	Sigma Aldrich	PVP	60	177	30 ± 3	11309.7	0	14.16	25.23	60.61	0	none	nan	nan	nan	nan	0.1	24	Lung	A549	adenocarcinoma	MW6	MTT	98.34
	ERM00000548	Ag_PVP_Sigma Aldrich_576832	Sigma Aldrich	PVP	60	177	30 ± 3	11309.7	0	14.16	25.23	60.61	0	none	nan	nan	nan	nan	0.1	24	Lung	A549	adenocarcinoma	MW6	MTT	98.75
	ERM00000548	Ag_PVP_Sigma Aldrich_576832	Sigma Aldrich	PVP	60	177	30 ± 3	11309.7	0	14.16	25.23	60.61	0	none	nan	nan	nan	nan	0.1	24	Lung	A549	adenocarcinoma	MW6	Alamar_Blue	99.82
	ERM00000548	Ag_PVP_Sigma Aldrich_576832	Sigma Aldrich	PVP	60	177	30 ± 3	11309.7	0	14.16	25.23	60.61	0	none	nan	nan	nan	nan	0.1	24	Lung	A549	adenocarcinoma	MW6	MTT	102.01
	ERM00000548	Ag_PVP_Sigma Aldrich_576832	Sigma Aldrich	PVP	60	177	30 ± 3	11309.7	0	14.16	25.23	60.61	0	none	nan	nan	nan	nan	0.1	24	Lung	A549	adenocarcinoma	MW6	MTT	103.12
	ERM00000548	Ag_PVP_Sigma Aldrich_576832	Sigma Aldrich	PVP	60	177	30 ± 3	11309.7	0	14.16	25.23	60.61	0	none	nan	nan	nan	nan	0.1	24	Lung	A549	adenocarcinoma	MW6	Alamar_Blue	107.69
	ERM00000548	Ag_PVP_Sigma Aldrich_576832	Sigma Aldrich	PVP	60	177	30 ± 3	11309.7	0	14.16	25.23	60.61	0	none	nan	nan	nan	nan	0.5	24	Lung	A549	adenocarcinoma	MW12	MTT	116.71
	ERM00000548	Ag_PVP_Sigma Aldrich_576832	Sigma Aldrich	PVP	60	177	30 ± 3	11309.7	0	14.16	25.23	60.61	0	none	nan	nan	nan	nan	1	24	Lung	A549	adenocarcinoma	MW6	Alamar_Blue	1.12
	ERM00000548	Ag_PVP_Sigma Aldrich_576832	Sigma Aldrich	PVP	60	177	30 ± 3	11309.7	0	14.16	25.23	60.61	0	none	nan	nan	nan	nan	1	24	Lung	A549	adenocarcinoma	MW6	Alamar_Blue	1
	ERM00000548	Ag_PVP_Sigma Aldrich_576832	Sigma Aldrich	PVP	60	177	30 ± 3	11309.7	0	14.16	25.23	60.61	0	none	nan	nan	nan	nan	1	24	Lung	A549	adenocarcinoma	MW6	MTT	96.81
	ERM00000548	Ag_PVP_Sigma Aldrich_576832	Sigma Aldrich	PVP	60	177	30 ± 3	11309.7	0	14.16	25.23	60.61	0	none	nan	nan	nan	nan	1	24	Lung	A549	adenocarcinoma	MW6	MTT	99.28
	ERM00000548	Ag_PVP_Sigma Aldrich_576832	Sigma Aldrich	PVP	60	177	30 ± 3	11309.7	0	14.16	25.23	60.61	0	none	nan	nan	nan	nan	1	24	Lung	A549	adenocarcinoma	MW6	MTT	100.12
	ERM00000548	Ag_PVP_Sigma Aldrich_576832	Sigma Aldrich	PVP	60	177	30 ± 3	11309.7	0	14.16	25.23	60.61	0	none	nan	nan	nan	nan	1	24	Lung	A549	adenocarcinoma	MW6	MTT	101.96
	ERM00000548	Ag_PVP_Sigma Aldrich_576832	Sigma Aldrich	PVP	60	177	30 ± 3	11309.7	0	14.16	25.23	60.61	0	none	nan	nan	nan	nan	1	24	Lung	A549	adenocarcinoma	MW6	Alamar_Blue	102.89
	ERM00000548	Ag_PVP_Sigma Aldrich_576832	Sigma Aldrich	PVP	60	177	30 ± 3	11309.7	0	14.16	25.23	60.61	0	none	nan	nan	nan	nan	1	24	Lung	A549	adenocarcinoma	MW6	MTT	104.25
	ERM00000548	Ag_PVP_Sigma Aldrich_576832	Sigma Aldrich	PVP	60	177	30 ± 3	11309.7	0	14.16	25.23	60.61	0	none	nan	nan	nan	nan	1	24	Lung	A549	adenocarcinoma	MW6	MTT	104.58
	ERM00000548	Ag_PVP_Sigma Aldrich_576832	Sigma Aldrich	PVP	60	177	30 ± 3	11309.7	0	14.16	25.23	60.61	0	none	nan	nan	nan	nan	1	24	Lung	A549	adenocarcinoma	MW6	Alamar_Blue	112.49
	ERM00000548	Ag_PVP_Sigma Aldrich_576832	Sigma Aldrich	PVP	60	177	30 ± 3	11309.7	0	14.16	25.23	60.61	0	none	nan	nan	nan	nan	1	24	Lung	A549	adenocarcinoma	MW96	MTT	87.17
	ERM00000548	Ag_PVP_Sigma Aldrich_576832	Sigma Aldrich	PVP	60	177	30 ± 3	11309.7	0	14.16	25.23	60.61	0	none	nan	nan	nan	nan	1	24	Lung	A549	adenocarcinoma	MW12	Alamar_Blue	111.34
	ERM00000548	Ag_PVP_Sigma Aldrich_576832	Sigma Aldrich	PVP	60	177	30 ± 3	11309.7	0	14.16	25.23	60.61	0	none	nan	nan	nan	nan	1	24	Lung	A549	adenocarcinoma	MW12	MTT	120.54
	ERM00000548	Ag_PVP_Sigma Aldrich_576832	Sigma Aldrich	PVP	60	177	30 ± 3	11309.7	0	14.16	25.23	60.61	0	none	nan	nan	nan	nan	5	24	Lung	A549	adenocarcinoma	MW96	MTT	78.44
	ERM00000548	Ag_PVP_Sigma Aldrich_576832	Sigma Aldrich	PVP	60	177	30 ± 3	11309.7	0	14.16	25.23	60.61	0	none	nan	nan	nan	nan	5	24	Lung	A549	adenocarcinoma	MW12	Alamar_Blue	102.67
	ERM00000548	Ag_PVP_Sigma Aldrich_576832	Sigma Aldrich	PVP	60	177	30 ± 3	11309.7	0	14.16	25.23	60.61	0	none	nan	nan	nan	nan	5	24	Lung	A549	adenocarcinoma	MW12	MTT	117.25
	ERM00000548	Ag_PVP_Sigma Aldrich_576832	Sigma Aldrich	PVP	60	177	30 ± 3	11309.7	0	14.16	25.23	60.61	0	Digested	nan	nan	nan	nan	6.25	24	Intestinal	HCT-116	colon carcinoma	MW96	WST-1	68.5332
	ERM00000548	Ag_PVP_Sigma Aldrich_576832	Sigma Aldrich	PVP	60	177	30 ± 3	11309.7	0	14.16	25.23	60.61	0	Digested	nan	nan	nan	nan	6.25	24	Intestinal	HCT-116	colon carcinoma	MW96	WST-1	77.0167
	ERM00000548	Ag_PVP_Sigma Aldrich_576832	Sigma Aldrich	PVP	60	177	30 ± 3	11309.7	0	14.16	25.23	60.61	0	Digested	nan	nan	nan	nan	6.25	24	Intestinal	HCT-116	colon carcinoma	MW96	WST-1	83.1479
	ERM00000548	Ag_PVP_Sigma Aldrich_576832	Sigma Aldrich	PVP	60	177	30 ± 3	11309.7	0	14.16	25.23	60.61	0	Digested	nan	nan	nan	nan	6.25	24	Intestinal	HCT-116	colon carcinoma	MW96	WST-1	79.6492
	ERM00000548	Ag_PVP_Sigma Aldrich_576832	Sigma Aldrich	PVP	60	177	30 ± 3	11309.7	0	14.16	25.23	60.61	0	Digested	nan	nan	nan	nan	6.25	24	Intestinal	HCT-116	colon carcinoma	MW96	WST-1	82.3667
	ERM00000548	Ag_PVP_Sigma Aldrich_576832	Sigma Aldrich	PVP	60	177	30 ± 3	11309.7	0	14.16	25.23	60.61	0	Digested	nan	nan	nan	nan	6.25	24	Intestinal	HCT-116	colon carcinoma	MW96	WST-1	81.2031
	ERM00000548	Ag_PVP_Sigma Aldrich_576832	Sigma Aldrich	PVP	60	177	30 ± 3	11309.7	0	14.16	25.23	60.61	0	Digested	nan	nan	nan	nan	6.25	24	Intestinal	HCT-116	colon carcinoma	MW96	WST-1	78.946
	ERM00000548	Ag_PVP_Sigma Aldrich_576832	Sigma Aldrich	PVP	60	177	30 ± 3	11309.7	0	14.16	25.23	60.61	0	Digested	nan	nan	nan	nan	6.25	24	Intestinal	HCT-116	colon carcinoma	MW96	WST-1	83.0905
	ERM00000548	Ag_PVP_Sigma Aldrich_576832	Sigma Aldrich	PVP	60	177	30 ± 3	11309.7	0	14.16	25.23	60.61	0	Digested	nan	nan	nan	nan	6.25	24	Intestinal	HCT-116	colon carcinoma	MW96	WST-1	95.3585
	ERM00000548	Ag_PVP_Sigma Aldrich_576832	Sigma Aldrich	PVP	60	177	30 ± 3	11309.7	0	14.16	25.23	60.61	0	Digested	nan	nan	nan	nan	6.25	24	Intestinal	HCT-116	colon carcinoma	MW96	WST-1	87.8594
	ERM00000548	Ag_PVP_Sigma Aldrich_576832	Sigma Aldrich	PVP	60	177	30 ± 3	11309.7	0	14.16	25.23	60.61	0	Digested	nan	nan	nan	nan	6.25	24	Intestinal	HCT-116	colon carcinoma	MW96	WST-1	93.1145
	ERM00000548	Ag_PVP_Sigma Aldrich_576832	Sigma Aldrich	PVP	60	177	30 ± 3	11309.7	0	14.16	25.23	60.61	0	Digested	nan	nan	nan	nan	6.25	24	Intestinal	HCT-116	colon carcinoma	MW96	WST-1	88.2117
	ERM00000548	Ag_PVP_Sigma Aldrich_576832	Sigma Aldrich	PVP	60	177	30 ± 3	11309.7	0	14.16	25.23	60.61	0	Digested	nan	nan	nan	nan	6.25	24	Intestinal	HCT-116	colon carcinoma	MW96	WST-1	92.5567
	ERM00000548	Ag_PVP_Sigma Aldrich_576832	Sigma Aldrich	PVP	60	177	30 ± 3	11309.7	0	14.16	25.23	60.61	0	Digested	nan	nan	nan	nan	6.25	24	Intestinal	HCT-116	colon carcinoma	MW96	WST-1	84.4685
	ERM00000548	Ag_PVP_Sigma Aldrich_576832	Sigma Aldrich	PVP	60	177	30 ± 3	11309.7	0	14.16	25.23	60.61	0	Non-Digested	nan	nan	nan	nan	6.25	24	Intestinal	HCT-116	colon carcinoma	MW96	WST-1	75.3976
	ERM00000548	Ag_PVP_Sigma Aldrich_576832	Sigma Aldrich	PVP	60	177	30 ± 3	11309.7	0	14.16	25.23	60.61	0	Non-Digested	nan	nan	nan	nan	6.25	24	Intestinal	HCT-116	colon carcinoma	MW96	WST-1	74.2257
	ERM00000548	Ag_PVP_Sigma Aldrich_576832	Sigma Aldrich	PVP	60	177	30 ± 3	11309.7	0	14.16	25.23	60.61	0	Non-Digested	nan	nan	nan	nan	6.25	24	Intestinal	HCT-116	colon carcinoma	MW96	WST-1	71.0327
	ERM00000548	Ag_PVP_Sigma Aldrich_576832	Sigma Aldrich	PVP	60	177	30 ± 3	11309.7	0	14.16	25.23	60.61	0	Non-Digested	nan	nan	nan	nan	6.25	24	Intestinal	HCT-116	colon carcinoma	MW96	WST-1	102.521
	ERM00000548	Ag_PVP_Sigma Aldrich_576832	Sigma Aldrich	PVP	60	177	30 ± 3	11309.7	0	14.16	25.23	60.61	0	Non-Digested	nan	nan	nan	nan	6.25	24	Intestinal	HCT-116	colon carcinoma	MW96	WST-1	62.8124
	ERM00000548	Ag_PVP_Sigma Aldrich_576832	Sigma Aldrich	PVP	60	177	30 ± 3	11309.7	0	14.16	25.23	60.61	0	Non-Digested	nan	nan	nan	nan	6.25	24	Intestinal	HCT-116	colon carcinoma	MW96	WST-1	83.1383
	ERM00000548	Ag_PVP_Sigma Aldrich_576832	Sigma Aldrich	PVP	60	177	30 ± 3	11309.7	0	14.16	25.23	60.61	0	Non-Digested	nan	nan	nan	nan	6.25	24	Intestinal	HCT-116	colon carcinoma	MW96	WST-1	76.3118
	ERM00000548	Ag_PVP_Sigma Aldrich_576832	Sigma Aldrich	PVP	60	177	30 ± 3	11309.7	0	14.16	25.23	60.61	0	Non-Digested	nan	nan	nan	nan	6.25	24	Intestinal	HCT-116	colon carcinoma	MW96	WST-1	64.4633
	ERM00000548	Ag_PVP_Sigma Aldrich_576832	Sigma Aldrich	PVP	60	177	30 ± 3	11309.7	0	14.16	25.23	60.61	0	Non-Digested	nan	nan	nan	nan	6.25	24	Intestinal	HCT-116	colon carcinoma	MW96	WST-1	80.1583
	ERM00000548	Ag_PVP_Sigma Aldrich_576832	Sigma Aldrich	PVP	60	177	30 ± 3	11309.7	0	14.16	25.23	60.61	0	Non-Digested	nan	nan	nan	nan	6.25	24	Intestinal	HCT-116	colon carcinoma	MW96	WST-1	68.9389
	ERM00000548	Ag_PVP_Sigma Aldrich_576832	Sigma Aldrich	PVP	60	177	30 ± 3	11309.7	0	14.16	25.23	60.61	0	Non-Digested	nan	nan	nan	nan	6.25	24	Intestinal	HCT-116	colon carcinoma	MW96	WST-1	86.9101
	ERM00000548	Ag_PVP_Sigma Aldrich_576832	Sigma Aldrich	PVP	60	177	30 ± 3	11309.7	0	14.16	25.23	60.61	0	Non-Digested	nan	nan	nan	nan	6.25	24	Intestinal	HCT-116	colon carcinoma	MW96	WST-1	86.4698
	ERM00000548	Ag_PVP_Sigma Aldrich_576832	Sigma Aldrich	PVP	60	177	30 ± 3	11309.7	0	14.16	25.23	60.61	0	Non-Digested	nan	nan	nan	nan	6.25	24	Intestinal	HCT-116	colon carcinoma	MW96	WST-1	81.978
	ERM00000548	Ag_PVP_Sigma Aldrich_576832	Sigma Aldrich	PVP	60	177	30 ± 3	11309.7	0	14.16	25.23	60.61	0	Non-Digested	nan	nan	nan	nan	6.25	24	Intestinal	HCT-116	colon carcinoma	MW96	WST-1	81.8165
	ERM00000548	Ag_PVP_Sigma Aldrich_576832	Sigma Aldrich	PVP	60	177	30 ± 3	11309.7	0	14.16	25.23	60.61	0	Non-Digested	nan	nan	nan	nan	6.25	24	Intestinal	HCT-116	colon carcinoma	MW96	WST-1	88.6716
	ERM00000548	Ag_PVP_Sigma Aldrich_576832	Sigma Aldrich	PVP	60	177	30 ± 3	11309.7	0	14.16	25.23	60.61	0	none	62.93	0.460986	148.396	0.280858	10	24	Lung	A549	adenocarcinoma	MW6	Alamar_Blue	0.93
	ERM00000548	Ag_PVP_Sigma Aldrich_576832	Sigma Aldrich	PVP	60	177	30 ± 3	11309.7	0	14.16	25.23	60.61	0	none	185.97 ± 6.58	0.441333333 ± 0.12	161.9333333 ± 5.82	0.127333333 ± 0.03	10	24	Lung	A549	adenocarcinoma	MW6	Alamar_Blue	1.03
	ERM00000548	Ag_PVP_Sigma Aldrich_576832	Sigma Aldrich	PVP	60	177	30 ± 3	11309.7	0	14.16	25.23	60.61	0	none	185.97 ± 6.58	0.441333333 ± 0.12	161.9333333 ± 5.82	0.127333333 ± 0.03	10	24	Lung	A549	adenocarcinoma	MW96	MTT	69.99
	ERM00000548	Ag_PVP_Sigma Aldrich_576832	Sigma Aldrich	PVP	60	177	30 ± 3	11309.7	0	14.16	25.23	60.61	0	none	185.97 ± 6.58	0.441333333 ± 0.12	161.9333333 ± 5.82	0.127333333 ± 0.03	10	24	Lung	A549	adenocarcinoma	MW6	MTT	87.8
	ERM00000548	Ag_PVP_Sigma Aldrich_576832	Sigma Aldrich	PVP	60	177	30 ± 3	11309.7	0	14.16	25.23	60.61	0	none	185.97 ± 6.58	0.441333333 ± 0.12	161.9333333 ± 5.82	0.127333333 ± 0.03	10	24	Lung	A549	adenocarcinoma	MW6	MTT	92.41
	ERM00000548	Ag_PVP_Sigma Aldrich_576832	Sigma Aldrich	PVP	60	177	30 ± 3	11309.7	0	14.16	25.23	60.61	0	none	185.97 ± 6.58	0.441333333 ± 0.12	161.9333333 ± 5.82	0.127333333 ± 0.03	10	24	Lung	A549	adenocarcinoma	MW6	MTT	92.58
	ERM00000548	Ag_PVP_Sigma Aldrich_576832	Sigma Aldrich	PVP	60	177	30 ± 3	11309.7	0	14.16	25.23	60.61	0	none	185.97 ± 6.58	0.441333333 ± 0.12	161.9333333 ± 5.82	0.127333333 ± 0.03	10	24	Lung	A549	adenocarcinoma	MW6	MTT	95.54
	ERM00000548	Ag_PVP_Sigma Aldrich_576832	Sigma Aldrich	PVP	60	177	30 ± 3	11309.7	0	14.16	25.23	60.61	0	none	185.97 ± 6.58	0.441333333 ± 0.12	161.9333333 ± 5.82	0.127333333 ± 0.03	10	24	Lung	A549	adenocarcinoma	MW6	Alamar_Blue	102.36
	ERM00000548	Ag_PVP_Sigma Aldrich_576832	Sigma Aldrich	PVP	60	177	30 ± 3	11309.7	0	14.16	25.23	60.61	0	none	185.97 ± 6.58	0.441333333 ± 0.12	161.9333333 ± 5.82	0.127333333 ± 0.03	10	24	Lung	A549	adenocarcinoma	MW6	MTT	106.75
	ERM00000548	Ag_PVP_Sigma Aldrich_576832	Sigma Aldrich	PVP	60	177	30 ± 3	11309.7	0	14.16	25.23	60.61	0	none	185.97 ± 6.58	0.441333333 ± 0.12	161.9333333 ± 5.82	0.127333333 ± 0.03	10	24	Lung	A549	adenocarcinoma	MW6	Alamar_Blue	114.06
	ERM00000548	Ag_PVP_Sigma Aldrich_576832	Sigma Aldrich	PVP	60	177	30 ± 3	11309.7	0	14.16	25.23	60.61	0	none	498.07 ± 102.46	0.659333333 ± 0.08	109.7 ± 6.12	0.120333333 ± 0.06	10	24	Lung	A549	adenocarcinoma	MW12	Alamar_Blue	53.9
	ERM00000548	Ag_PVP_Sigma Aldrich_576832	Sigma Aldrich	PVP	60	177	30 ± 3	11309.7	0	14.16	25.23	60.61	0	none	498.07 ± 102.46	0.659333333 ± 0.08	109.7 ± 6.12	0.120333333 ± 0.06	10	24	Lung	A549	adenocarcinoma	MW12	MTT	119
	ERM00000548	Ag_PVP_Sigma Aldrich_576832	Sigma Aldrich	PVP	60	177	30 ± 3	11309.7	0	14.16	25.23	60.61	0	none	953.83 ± 199.71	0.96 ± 0.07	226.13 ± 26.36	0.39 ± 0.07	10	24	Lung	A549	adenocarcinoma	MW6	MTT	111.35
	ERM00000548	Ag_PVP_Sigma Aldrich_576832	Sigma Aldrich	PVP	60	177	30 ± 3	11309.7	0	14.16	25.23	60.61	0	Digested	1221 ± 183.67	0.67 ± 0.05	1255 ± 74.36	0.75 ± 0.12	12.5	24	Intestinal	HCT-116	colon carcinoma	MW96	WST-1	93.5336
	ERM00000548	Ag_PVP_Sigma Aldrich_576832	Sigma Aldrich	PVP	60	177	30 ± 3	11309.7	0	14.16	25.23	60.61	0	Digested	1221 ± 183.67	0.67 ± 0.05	1255 ± 74.36	0.75 ± 0.12	12.5	24	Intestinal	HCT-116	colon carcinoma	MW96	WST-1	87.0882
	ERM00000548	Ag_PVP_Sigma Aldrich_576832	Sigma Aldrich	PVP	60	177	30 ± 3	11309.7	0	14.16	25.23	60.61	0	Digested	1221 ± 183.67	0.67 ± 0.05	1255 ± 74.36	0.75 ± 0.12	12.5	24	Intestinal	HCT-116	colon carcinoma	MW96	WST-1	84.3113
	ERM00000548	Ag_PVP_Sigma Aldrich_576832	Sigma Aldrich	PVP	60	177	30 ± 3	11309.7	0	14.16	25.23	60.61	0	Digested	1221 ± 183.67	0.67 ± 0.05	1255 ± 74.36	0.75 ± 0.12	12.5	24	Intestinal	HCT-116	colon carcinoma	MW96	WST-1	109.371
	ERM00000548	Ag_PVP_Sigma Aldrich_576832	Sigma Aldrich	PVP	60	177	30 ± 3	11309.7	0	14.16	25.23	60.61	0	Digested	1221 ± 183.67	0.67 ± 0.05	1255 ± 74.36	0.75 ± 0.12	12.5	24	Intestinal	HCT-116	colon carcinoma	MW96	WST-1	86.0467
	ERM00000548	Ag_PVP_Sigma Aldrich_576832	Sigma Aldrich	PVP	60	177	30 ± 3	11309.7	0	14.16	25.23	60.61	0	Digested	1221 ± 183.67	0.67 ± 0.05	1255 ± 74.36	0.75 ± 0.12	12.5	24	Intestinal	HCT-116	colon carcinoma	MW96	WST-1	92.9394
	ERM00000548	Ag_PVP_Sigma Aldrich_576832	Sigma Aldrich	PVP	60	177	30 ± 3	11309.7	0	14.16	25.23	60.61	0	Digested	1221 ± 183.67	0.67 ± 0.05	1255 ± 74.36	0.75 ± 0.12	12.5	24	Intestinal	HCT-116	colon carcinoma	MW96	WST-1	86.2674
	ERM00000548	Ag_PVP_Sigma Aldrich_576832	Sigma Aldrich	PVP	60	177	30 ± 3	11309.7	0	14.16	25.23	60.61	0	Digested	1221 ± 183.67	0.67 ± 0.05	1255 ± 74.36	0.75 ± 0.12	12.5	24	Intestinal	HCT-116	colon carcinoma	MW96	WST-1	89.2254
	ERM00000548	Ag_PVP_Sigma Aldrich_576832	Sigma Aldrich	PVP	60	177	30 ± 3	11309.7	0	14.16	25.23	60.61	0	Digested	1221 ± 183.67	0.67 ± 0.05	1255 ± 74.36	0.75 ± 0.12	12.5	24	Intestinal	HCT-116	colon carcinoma	MW96	WST-1	91.3887
	ERM00000548	Ag_PVP_Sigma Aldrich_576832	Sigma Aldrich	PVP	60	177	30 ± 3	11309.7	0	14.16	25.23	60.61	0	Digested	1221 ± 183.67	0.67 ± 0.05	1255 ± 74.36	0.75 ± 0.12	12.5	24	Intestinal	HCT-116	colon carcinoma	MW96	WST-1	92.4735
	ERM00000548	Ag_PVP_Sigma Aldrich_576832	Sigma Aldrich	PVP	60	177	30 ± 3	11309.7	0	14.16	25.23	60.61	0	Digested	1221 ± 183.67	0.67 ± 0.05	1255 ± 74.36	0.75 ± 0.12	12.5	24	Intestinal	HCT-116	colon carcinoma	MW96	WST-1	100.033
	ERM00000548	Ag_PVP_Sigma Aldrich_576832	Sigma Aldrich	PVP	60	177	30 ± 3	11309.7	0	14.16	25.23	60.61	0	Digested	1221 ± 183.67	0.67 ± 0.05	1255 ± 74.36	0.75 ± 0.12	12.5	24	Intestinal	HCT-116	colon carcinoma	MW96	WST-1	98.536
	ERM00000548	Ag_PVP_Sigma Aldrich_576832	Sigma Aldrich	PVP	60	177	30 ± 3	11309.7	0	14.16	25.23	60.61	0	Digested	1221 ± 183.67	0.67 ± 0.05	1255 ± 74.36	0.75 ± 0.12	12.5	24	Intestinal	HCT-116	colon carcinoma	MW96	WST-1	109.839
	ERM00000548	Ag_PVP_Sigma Aldrich_576832	Sigma Aldrich	PVP	60	177	30 ± 3	11309.7	0	14.16	25.23	60.61	0	Digested	1221 ± 183.67	0.67 ± 0.05	1255 ± 74.36	0.75 ± 0.12	12.5	24	Intestinal	HCT-116	colon carcinoma	MW96	WST-1	96.98
	ERM00000548	Ag_PVP_Sigma Aldrich_576832	Sigma Aldrich	PVP	60	177	30 ± 3	11309.7	0	14.16	25.23	60.61	0	Digested	1221 ± 183.67	0.67 ± 0.05	1255 ± 74.36	0.75 ± 0.12	12.5	24	Intestinal	HCT-116	colon carcinoma	MW96	WST-1	97.9143
	ERM00000548	Ag_PVP_Sigma Aldrich_576832	Sigma Aldrich	PVP	60	177	30 ± 3	11309.7	0	14.16	25.23	60.61	0	Non-Digested	nan	nan	nan	nan	12.5	24	Intestinal	HCT-116	colon carcinoma	MW96	WST-1	81.2259
	ERM00000548	Ag_PVP_Sigma Aldrich_576832	Sigma Aldrich	PVP	60	177	30 ± 3	11309.7	0	14.16	25.23	60.61	0	Non-Digested	nan	nan	nan	nan	12.5	24	Intestinal	HCT-116	colon carcinoma	MW96	WST-1	79.2897
	ERM00000548	Ag_PVP_Sigma Aldrich_576832	Sigma Aldrich	PVP	60	177	30 ± 3	11309.7	0	14.16	25.23	60.61	0	Non-Digested	nan	nan	nan	nan	12.5	24	Intestinal	HCT-116	colon carcinoma	MW96	WST-1	84.1387
	ERM00000548	Ag_PVP_Sigma Aldrich_576832	Sigma Aldrich	PVP	60	177	30 ± 3	11309.7	0	14.16	25.23	60.61	0	Non-Digested	nan	nan	nan	nan	12.5	24	Intestinal	HCT-116	colon carcinoma	MW96	WST-1	72.366
	ERM00000548	Ag_PVP_Sigma Aldrich_576832	Sigma Aldrich	PVP	60	177	30 ± 3	11309.7	0	14.16	25.23	60.61	0	Non-Digested	nan	nan	nan	nan	12.5	24	Intestinal	HCT-116	colon carcinoma	MW96	WST-1	73.7898
	ERM00000548	Ag_PVP_Sigma Aldrich_576832	Sigma Aldrich	PVP	60	177	30 ± 3	11309.7	0	14.16	25.23	60.61	0	Non-Digested	nan	nan	nan	nan	12.5	24	Intestinal	HCT-116	colon carcinoma	MW96	WST-1	73.5911
	ERM00000548	Ag_PVP_Sigma Aldrich_576832	Sigma Aldrich	PVP	60	177	30 ± 3	11309.7	0	14.16	25.23	60.61	0	Non-Digested	nan	nan	nan	nan	12.5	24	Intestinal	HCT-116	colon carcinoma	MW96	WST-1	94.5384
	ERM00000548	Ag_PVP_Sigma Aldrich_576832	Sigma Aldrich	PVP	60	177	30 ± 3	11309.7	0	14.16	25.23	60.61	0	Non-Digested	nan	nan	nan	nan	12.5	24	Intestinal	HCT-116	colon carcinoma	MW96	WST-1	99.3385
	ERM00000548	Ag_PVP_Sigma Aldrich_576832	Sigma Aldrich	PVP	60	177	30 ± 3	11309.7	0	14.16	25.23	60.61	0	Non-Digested	nan	nan	nan	nan	12.5	24	Intestinal	HCT-116	colon carcinoma	MW96	WST-1	101.349
	ERM00000548	Ag_PVP_Sigma Aldrich_576832	Sigma Aldrich	PVP	60	177	30 ± 3	11309.7	0	14.16	25.23	60.61	0	Non-Digested	nan	nan	nan	nan	12.5	24	Intestinal	HCT-116	colon carcinoma	MW96	WST-1	100.439
	ERM00000548	Ag_PVP_Sigma Aldrich_576832	Sigma Aldrich	PVP	60	177	30 ± 3	11309.7	0	14.16	25.23	60.61	0	Non-Digested	nan	nan	nan	nan	12.5	24	Intestinal	HCT-116	colon carcinoma	MW96	WST-1	101.203
	ERM00000548	Ag_PVP_Sigma Aldrich_576832	Sigma Aldrich	PVP	60	177	30 ± 3	11309.7	0	14.16	25.23	60.61	0	Non-Digested	nan	nan	nan	nan	12.5	24	Intestinal	HCT-116	colon carcinoma	MW96	WST-1	79.3484
	ERM00000548	Ag_PVP_Sigma Aldrich_576832	Sigma Aldrich	PVP	60	177	30 ± 3	11309.7	0	14.16	25.23	60.61	0	Non-Digested	nan	nan	nan	nan	12.5	24	Intestinal	HCT-116	colon carcinoma	MW96	WST-1	84.2658
	ERM00000548	Ag_PVP_Sigma Aldrich_576832	Sigma Aldrich	PVP	60	177	30 ± 3	11309.7	0	14.16	25.23	60.61	0	Non-Digested	nan	nan	nan	nan	12.5	24	Intestinal	HCT-116	colon carcinoma	MW96	WST-1	85.8213
	ERM00000548	Ag_PVP_Sigma Aldrich_576832	Sigma Aldrich	PVP	60	177	30 ± 3	11309.7	0	14.16	25.23	60.61	0	none	62.93	0.460986	148.396	0.280858	20	24	Lung	A549	adenocarcinoma	MW6	Alamar_Blue	2.30951
	ERM00000548	Ag_PVP_Sigma Aldrich_576832	Sigma Aldrich	PVP	60	177	30 ± 3	11309.7	0	14.16	25.23	60.61	0	none	191.72	0.432037	164.578	0.140111	20	24	Lung	A549	adenocarcinoma	MW96	MTT	15.4214
	ERM00000548	Ag_PVP_Sigma Aldrich_576832	Sigma Aldrich	PVP	60	177	30 ± 3	11309.7	0	14.16	25.23	60.61	0	none	215.33	0.441593	163.63	0.117667	20	24	Lung	A549	adenocarcinoma	MW6	Alamar_Blue	15.7141
	ERM00000548	Ag_PVP_Sigma Aldrich_576832	Sigma Aldrich	PVP	60	177	30 ± 3	11309.7	0	14.16	25.23	60.61	0	none	215.33	0.441593	163.63	0.117667	20	24	Lung	A549	adenocarcinoma	MW6	MTT	17.1275
	ERM00000548	Ag_PVP_Sigma Aldrich_576832	Sigma Aldrich	PVP	60	177	30 ± 3	11309.7	0	14.16	25.23	60.61	0	none	215.33	0.441593	163.63	0.117667	20	24	Lung	A549	adenocarcinoma	MW6	MTT	84.49
	ERM00000548	Ag_PVP_Sigma Aldrich_576832	Sigma Aldrich	PVP	60	177	30 ± 3	11309.7	0	14.16	25.23	60.61	0	none	215.33	0.441593	163.63	0.117667	20	24	Lung	A549	adenocarcinoma	MW6	MTT	90.52
	ERM00000548	Ag_PVP_Sigma Aldrich_576832	Sigma Aldrich	PVP	60	177	30 ± 3	11309.7	0	14.16	25.23	60.61	0	none	215.33	0.441593	163.63	0.117667	20	24	Lung	A549	adenocarcinoma	MW6	MTT	92.51
	ERM00000548	Ag_PVP_Sigma Aldrich_576832	Sigma Aldrich	PVP	60	177	30 ± 3	11309.7	0	14.16	25.23	60.61	0	none	215.33	0.441593	163.63	0.117667	20	24	Lung	A549	adenocarcinoma	MW6	MTT	95.28
	ERM00000548	Ag_PVP_Sigma Aldrich_576832	Sigma Aldrich	PVP	60	177	30 ± 3	11309.7	0	14.16	25.23	60.61	0	none	215.33	0.441593	163.63	0.117667	20	24	Lung	A549	adenocarcinoma	MW6	Alamar_Blue	96.33
	ERM00000548	Ag_PVP_Sigma Aldrich_576832	Sigma Aldrich	PVP	60	177	30 ± 3	11309.7	0	14.16	25.23	60.61	0	none	215.33	0.441593	163.63	0.117667	20	24	Lung	A549	adenocarcinoma	MW6	Alamar_Blue	97.72
	ERM00000548	Ag_PVP_Sigma Aldrich_576832	Sigma Aldrich	PVP	60	177	30 ± 3	11309.7	0	14.16	25.23	60.61	0	none	215.33	0.441593	163.63	0.117667	20	24	Lung	A549	adenocarcinoma	MW6	MTT	119.42
	ERM00000548	Ag_PVP_Sigma Aldrich_576832	Sigma Aldrich	PVP	60	177	30 ± 3	11309.7	0	14.16	25.23	60.61	0	none	486.74	0.639148	118.889	0.141593	20	24	Lung	A549	adenocarcinoma	MW12	Alamar_Blue	29.22
	ERM00000548	Ag_PVP_Sigma Aldrich_576832	Sigma Aldrich	PVP	60	177	30 ± 3	11309.7	0	14.16	25.23	60.61	0	none	486.74	0.639148	118.889	0.141593	20	24	Lung	A549	adenocarcinoma	MW12	MTT	108.86
	ERM00000548	Ag_PVP_Sigma Aldrich_576832	Sigma Aldrich	PVP	60	177	30 ± 3	11309.7	0	14.16	25.23	60.61	0	Digested	897.76	0.643333	926.967	0.67	25	24	Intestinal	HCT-116	colon carcinoma	MW96	WST-1	76.2496
	ERM00000548	Ag_PVP_Sigma Aldrich_576832	Sigma Aldrich	PVP	60	177	30 ± 3	11309.7	0	14.16	25.23	60.61	0	Digested	897.76	0.643333	926.967	0.67	25	24	Intestinal	HCT-116	colon carcinoma	MW96	WST-1	88.1299
	ERM00000548	Ag_PVP_Sigma Aldrich_576832	Sigma Aldrich	PVP	60	177	30 ± 3	11309.7	0	14.16	25.23	60.61	0	Digested	897.76	0.643333	926.967	0.67	25	24	Intestinal	HCT-116	colon carcinoma	MW96	WST-1	92.5287
	ERM00000548	Ag_PVP_Sigma Aldrich_576832	Sigma Aldrich	PVP	60	177	30 ± 3	11309.7	0	14.16	25.23	60.61	0	Digested	897.76	0.643333	926.967	0.67	25	24	Intestinal	HCT-116	colon carcinoma	MW96	WST-1	86.975
	ERM00000548	Ag_PVP_Sigma Aldrich_576832	Sigma Aldrich	PVP	60	177	30 ± 3	11309.7	0	14.16	25.23	60.61	0	Digested	897.76	0.643333	926.967	0.67	25	24	Intestinal	HCT-116	colon carcinoma	MW96	WST-1	87.0599
	ERM00000548	Ag_PVP_Sigma Aldrich_576832	Sigma Aldrich	PVP	60	177	30 ± 3	11309.7	0	14.16	25.23	60.61	0	Digested	897.76	0.643333	926.967	0.67	25	24	Intestinal	HCT-116	colon carcinoma	MW96	WST-1	68.3465
	ERM00000548	Ag_PVP_Sigma Aldrich_576832	Sigma Aldrich	PVP	60	177	30 ± 3	11309.7	0	14.16	25.23	60.61	0	Digested	897.76	0.643333	926.967	0.67	25	24	Intestinal	HCT-116	colon carcinoma	MW96	WST-1	74.4281
	ERM00000548	Ag_PVP_Sigma Aldrich_576832	Sigma Aldrich	PVP	60	177	30 ± 3	11309.7	0	14.16	25.23	60.61	0	Digested	897.76	0.643333	926.967	0.67	25	24	Intestinal	HCT-116	colon carcinoma	MW96	WST-1	82.2425
	ERM00000548	Ag_PVP_Sigma Aldrich_576832	Sigma Aldrich	PVP	60	177	30 ± 3	11309.7	0	14.16	25.23	60.61	0	Digested	897.76	0.643333	926.967	0.67	25	24	Intestinal	HCT-116	colon carcinoma	MW96	WST-1	93.346
	ERM00000548	Ag_PVP_Sigma Aldrich_576832	Sigma Aldrich	PVP	60	177	30 ± 3	11309.7	0	14.16	25.23	60.61	0	Digested	897.76	0.643333	926.967	0.67	25	24	Intestinal	HCT-116	colon carcinoma	MW96	WST-1	84.0029
	ERM00000548	Ag_PVP_Sigma Aldrich_576832	Sigma Aldrich	PVP	60	177	30 ± 3	11309.7	0	14.16	25.23	60.61	0	Digested	897.76	0.643333	926.967	0.67	25	24	Intestinal	HCT-116	colon carcinoma	MW96	WST-1	96.4711
	ERM00000548	Ag_PVP_Sigma Aldrich_576832	Sigma Aldrich	PVP	60	177	30 ± 3	11309.7	0	14.16	25.23	60.61	0	Digested	897.76	0.643333	926.967	0.67	25	24	Intestinal	HCT-116	colon carcinoma	MW96	WST-1	88.8571
	ERM00000548	Ag_PVP_Sigma Aldrich_576832	Sigma Aldrich	PVP	60	177	30 ± 3	11309.7	0	14.16	25.23	60.61	0	Digested	897.76	0.643333	926.967	0.67	25	24	Intestinal	HCT-116	colon carcinoma	MW96	WST-1	82.9194
	ERM00000548	Ag_PVP_Sigma Aldrich_576832	Sigma Aldrich	PVP	60	177	30 ± 3	11309.7	0	14.16	25.23	60.61	0	Non-Digested	nan	nan	nan	nan	25	24	Intestinal	HCT-116	colon carcinoma	MW96	WST-1	82.9922
	ERM00000548	Ag_PVP_Sigma Aldrich_576832	Sigma Aldrich	PVP	60	177	30 ± 3	11309.7	0	14.16	25.23	60.61	0	Non-Digested	nan	nan	nan	nan	25	24	Intestinal	HCT-116	colon carcinoma	MW96	WST-1	79.9181
	ERM00000548	Ag_PVP_Sigma Aldrich_576832	Sigma Aldrich	PVP	60	177	30 ± 3	11309.7	0	14.16	25.23	60.61	0	Non-Digested	nan	nan	nan	nan	25	24	Intestinal	HCT-116	colon carcinoma	MW96	WST-1	81.3618
	ERM00000548	Ag_PVP_Sigma Aldrich_576832	Sigma Aldrich	PVP	60	177	30 ± 3	11309.7	0	14.16	25.23	60.61	0	Non-Digested	nan	nan	nan	nan	25	24	Intestinal	HCT-116	colon carcinoma	MW96	WST-1	79.8247
	ERM00000548	Ag_PVP_Sigma Aldrich_576832	Sigma Aldrich	PVP	60	177	30 ± 3	11309.7	0	14.16	25.23	60.61	0	Non-Digested	nan	nan	nan	nan	25	24	Intestinal	HCT-116	colon carcinoma	MW96	WST-1	64.0126
	ERM00000548	Ag_PVP_Sigma Aldrich_576832	Sigma Aldrich	PVP	60	177	30 ± 3	11309.7	0	14.16	25.23	60.61	0	Non-Digested	nan	nan	nan	nan	25	24	Intestinal	HCT-116	colon carcinoma	MW96	WST-1	79.8603
	ERM00000548	Ag_PVP_Sigma Aldrich_576832	Sigma Aldrich	PVP	60	177	30 ± 3	11309.7	0	14.16	25.23	60.61	0	Non-Digested	nan	nan	nan	nan	25	24	Intestinal	HCT-116	colon carcinoma	MW96	WST-1	61.0031
	ERM00000548	Ag_PVP_Sigma Aldrich_576832	Sigma Aldrich	PVP	60	177	30 ± 3	11309.7	0	14.16	25.23	60.61	0	Non-Digested	nan	nan	nan	nan	25	24	Intestinal	HCT-116	colon carcinoma	MW96	WST-1	61.0031
	ERM00000548	Ag_PVP_Sigma Aldrich_576832	Sigma Aldrich	PVP	60	177	30 ± 3	11309.7	0	14.16	25.23	60.61	0	Non-Digested	nan	nan	nan	nan	25	24	Intestinal	HCT-116	colon carcinoma	MW96	WST-1	50.6832
	ERM00000548	Ag_PVP_Sigma Aldrich_576832	Sigma Aldrich	PVP	60	177	30 ± 3	11309.7	0	14.16	25.23	60.61	0	Non-Digested	nan	nan	nan	nan	25	24	Intestinal	HCT-116	colon carcinoma	MW96	WST-1	87.8368
	ERM00000548	Ag_PVP_Sigma Aldrich_576832	Sigma Aldrich	PVP	60	177	30 ± 3	11309.7	0	14.16	25.23	60.61	0	Non-Digested	nan	nan	nan	nan	25	24	Intestinal	HCT-116	colon carcinoma	MW96	WST-1	76.1537
	ERM00000548	Ag_PVP_Sigma Aldrich_576832	Sigma Aldrich	PVP	60	177	30 ± 3	11309.7	0	14.16	25.23	60.61	0	none	203.23	0.413444	169.867	0.165667	40	24	Lung	A549	adenocarcinoma	MW96	MTT	47.91
	ERM00000548	Ag_PVP_Sigma Aldrich_576832	Sigma Aldrich	PVP	60	177	30 ± 3	11309.7	0	14.16	25.23	60.61	0	none	464.1	0.598778	137.267	0.184111	40	24	Lung	A549	adenocarcinoma	MW12	Alamar_Blue	44.5
	ERM00000548	Ag_PVP_Sigma Aldrich_576832	Sigma Aldrich	PVP	60	177	30 ± 3	11309.7	0	14.16	25.23	60.61	0	Digested	251.27 ± 11.6	0.59 ± 0.02	270.9 ± 18.2	0.51 ± 0.09	50	24	Intestinal	HCT-116	colon carcinoma	MW96	WST-1	79.9889
	ERM00000548	Ag_PVP_Sigma Aldrich_576832	Sigma Aldrich	PVP	60	177	30 ± 3	11309.7	0	14.16	25.23	60.61	0	Digested	251.27 ± 11.6	0.59 ± 0.02	270.9 ± 18.2	0.51 ± 0.09	50	24	Intestinal	HCT-116	colon carcinoma	MW96	WST-1	77.9253
	ERM00000548	Ag_PVP_Sigma Aldrich_576832	Sigma Aldrich	PVP	60	177	30 ± 3	11309.7	0	14.16	25.23	60.61	0	Digested	251.27 ± 11.6	0.59 ± 0.02	270.9 ± 18.2	0.51 ± 0.09	50	24	Intestinal	HCT-116	colon carcinoma	MW96	WST-1	78.5198
	ERM00000548	Ag_PVP_Sigma Aldrich_576832	Sigma Aldrich	PVP	60	177	30 ± 3	11309.7	0	14.16	25.23	60.61	0	Digested	251.27 ± 11.6	0.59 ± 0.02	270.9 ± 18.2	0.51 ± 0.09	50	24	Intestinal	HCT-116	colon carcinoma	MW96	WST-1	81.7807
	ERM00000548	Ag_PVP_Sigma Aldrich_576832	Sigma Aldrich	PVP	60	177	30 ± 3	11309.7	0	14.16	25.23	60.61	0	Digested	251.27 ± 11.6	0.59 ± 0.02	270.9 ± 18.2	0.51 ± 0.09	50	24	Intestinal	HCT-116	colon carcinoma	MW96	WST-1	82.7743
	ERM00000548	Ag_PVP_Sigma Aldrich_576832	Sigma Aldrich	PVP	60	177	30 ± 3	11309.7	0	14.16	25.23	60.61	0	Digested	251.27 ± 11.6	0.59 ± 0.02	270.9 ± 18.2	0.51 ± 0.09	50	24	Intestinal	HCT-116	colon carcinoma	MW96	WST-1	64.0714
	ERM00000548	Ag_PVP_Sigma Aldrich_576832	Sigma Aldrich	PVP	60	177	30 ± 3	11309.7	0	14.16	25.23	60.61	0	Digested	251.27 ± 11.6	0.59 ± 0.02	270.9 ± 18.2	0.51 ± 0.09	50	24	Intestinal	HCT-116	colon carcinoma	MW96	WST-1	74.3416
	ERM00000548	Ag_PVP_Sigma Aldrich_576832	Sigma Aldrich	PVP	60	177	30 ± 3	11309.7	0	14.16	25.23	60.61	0	Digested	251.27 ± 11.6	0.59 ± 0.02	270.9 ± 18.2	0.51 ± 0.09	50	24	Intestinal	HCT-116	colon carcinoma	MW96	WST-1	85.4617
	ERM00000548	Ag_PVP_Sigma Aldrich_576832	Sigma Aldrich	PVP	60	177	30 ± 3	11309.7	0	14.16	25.23	60.61	0	Digested	251.27 ± 11.6	0.59 ± 0.02	270.9 ± 18.2	0.51 ± 0.09	50	24	Intestinal	HCT-116	colon carcinoma	MW96	WST-1	67.3054
	ERM00000548	Ag_PVP_Sigma Aldrich_576832	Sigma Aldrich	PVP	60	177	30 ± 3	11309.7	0	14.16	25.23	60.61	0	Digested	251.27 ± 11.6	0.59 ± 0.02	270.9 ± 18.2	0.51 ± 0.09	50	24	Intestinal	HCT-116	colon carcinoma	MW96	WST-1	70.0205
	ERM00000548	Ag_PVP_Sigma Aldrich_576832	Sigma Aldrich	PVP	60	177	30 ± 3	11309.7	0	14.16	25.23	60.61	0	Digested	251.27 ± 11.6	0.59 ± 0.02	270.9 ± 18.2	0.51 ± 0.09	50	24	Intestinal	HCT-116	colon carcinoma	MW96	WST-1	85.3346
	ERM00000548	Ag_PVP_Sigma Aldrich_576832	Sigma Aldrich	PVP	60	177	30 ± 3	11309.7	0	14.16	25.23	60.61	0	Digested	251.27 ± 11.6	0.59 ± 0.02	270.9 ± 18.2	0.51 ± 0.09	50	24	Intestinal	HCT-116	colon carcinoma	MW96	WST-1	74.732
	ERM00000548	Ag_PVP_Sigma Aldrich_576832	Sigma Aldrich	PVP	60	177	30 ± 3	11309.7	0	14.16	25.23	60.61	0	Digested	251.27 ± 11.6	0.59 ± 0.02	270.9 ± 18.2	0.51 ± 0.09	50	24	Intestinal	HCT-116	colon carcinoma	MW96	WST-1	69.9818
	ERM00000548	Ag_PVP_Sigma Aldrich_576832	Sigma Aldrich	PVP	60	177	30 ± 3	11309.7	0	14.16	25.23	60.61	0	Digested	251.27 ± 11.6	0.59 ± 0.02	270.9 ± 18.2	0.51 ± 0.09	50	24	Intestinal	HCT-116	colon carcinoma	MW96	WST-1	64.4789
	ERM00000548	Ag_PVP_Sigma Aldrich_576832	Sigma Aldrich	PVP	60	177	30 ± 3	11309.7	0	14.16	25.23	60.61	0	Non-Digested	357.6 ± 35.18	0.46 ± 0.09	394.7 ± 50.93	0.48 ± 0.05	50	24	Intestinal	HCT-116	colon carcinoma	MW96	WST-1	71.1601
	ERM00000548	Ag_PVP_Sigma Aldrich_576832	Sigma Aldrich	PVP	60	177	30 ± 3	11309.7	0	14.16	25.23	60.61	0	Non-Digested	357.6 ± 35.18	0.46 ± 0.09	394.7 ± 50.93	0.48 ± 0.05	50	24	Intestinal	HCT-116	colon carcinoma	MW96	WST-1	67.7548
	ERM00000548	Ag_PVP_Sigma Aldrich_576832	Sigma Aldrich	PVP	60	177	30 ± 3	11309.7	0	14.16	25.23	60.61	0	Non-Digested	357.6 ± 35.18	0.46 ± 0.09	394.7 ± 50.93	0.48 ± 0.05	50	24	Intestinal	HCT-116	colon carcinoma	MW96	WST-1	68.1709
	ERM00000548	Ag_PVP_Sigma Aldrich_576832	Sigma Aldrich	PVP	60	177	30 ± 3	11309.7	0	14.16	25.23	60.61	0	Non-Digested	357.6 ± 35.18	0.46 ± 0.09	394.7 ± 50.93	0.48 ± 0.05	50	24	Intestinal	HCT-116	colon carcinoma	MW96	WST-1	71.8309
	ERM00000548	Ag_PVP_Sigma Aldrich_576832	Sigma Aldrich	PVP	60	177	30 ± 3	11309.7	0	14.16	25.23	60.61	0	Non-Digested	357.6 ± 35.18	0.46 ± 0.09	394.7 ± 50.93	0.48 ± 0.05	50	24	Intestinal	HCT-116	colon carcinoma	MW96	WST-1	57.8531
	ERM00000548	Ag_PVP_Sigma Aldrich_576832	Sigma Aldrich	PVP	60	177	30 ± 3	11309.7	0	14.16	25.23	60.61	0	Non-Digested	357.6 ± 35.18	0.46 ± 0.09	394.7 ± 50.93	0.48 ± 0.05	50	24	Intestinal	HCT-116	colon carcinoma	MW96	WST-1	56.1871
	ERM00000548	Ag_PVP_Sigma Aldrich_576832	Sigma Aldrich	PVP	60	177	30 ± 3	11309.7	0	14.16	25.23	60.61	0	Non-Digested	357.6 ± 35.18	0.46 ± 0.09	394.7 ± 50.93	0.48 ± 0.05	50	24	Intestinal	HCT-116	colon carcinoma	MW96	WST-1	47.6884
	ERM00000548	Ag_PVP_Sigma Aldrich_576832	Sigma Aldrich	PVP	60	177	30 ± 3	11309.7	0	14.16	25.23	60.61	0	Non-Digested	357.6 ± 35.18	0.46 ± 0.09	394.7 ± 50.93	0.48 ± 0.05	50	24	Intestinal	HCT-116	colon carcinoma	MW96	WST-1	47.1973
	ERM00000548	Ag_PVP_Sigma Aldrich_576832	Sigma Aldrich	PVP	60	177	30 ± 3	11309.7	0	14.16	25.23	60.61	0	Non-Digested	357.6 ± 35.18	0.46 ± 0.09	394.7 ± 50.93	0.48 ± 0.05	50	24	Intestinal	HCT-116	colon carcinoma	MW96	WST-1	73.2287
	ERM00000548	Ag_PVP_Sigma Aldrich_576832	Sigma Aldrich	PVP	60	177	30 ± 3	11309.7	0	14.16	25.23	60.61	0	Non-Digested	357.6 ± 35.18	0.46 ± 0.09	394.7 ± 50.93	0.48 ± 0.05	50	24	Intestinal	HCT-116	colon carcinoma	MW96	WST-1	54.2225
	ERM00000548	Ag_PVP_Sigma Aldrich_576832	Sigma Aldrich	PVP	60	177	30 ± 3	11309.7	0	14.16	25.23	60.61	0	Non-Digested	357.6 ± 35.18	0.46 ± 0.09	394.7 ± 50.93	0.48 ± 0.05	50	24	Intestinal	HCT-116	colon carcinoma	MW96	WST-1	62.2878
	ERM00000548	Ag_PVP_Sigma Aldrich_576832	Sigma Aldrich	PVP	60	177	30 ± 3	11309.7	0	14.16	25.23	60.61	0	none	62.93	0.460986	148.396	0.280858	50	24	Lung	A549	adenocarcinoma	MW6	Alamar_Blue	0.6
	ERM00000548	Ag_PVP_Sigma Aldrich_576832	Sigma Aldrich	PVP	60	177	30 ± 3	11309.7	0	14.16	25.23	60.61	0	none	303.43	0.44237	168.719	0.0886667	50	24	Lung	A549	adenocarcinoma	MW6	Alamar_Blue	0.8
	ERM00000548	Ag_PVP_Sigma Aldrich_576832	Sigma Aldrich	PVP	60	177	30 ± 3	11309.7	0	14.16	25.23	60.61	0	none	303.43	0.44237	168.719	0.0886667	50	24	Lung	A549	adenocarcinoma	MW6	MTT	75.69
	ERM00000548	Ag_PVP_Sigma Aldrich_576832	Sigma Aldrich	PVP	60	177	30 ± 3	11309.7	0	14.16	25.23	60.61	0	none	303.43	0.44237	168.719	0.0886667	50	24	Lung	A549	adenocarcinoma	MW6	MTT	76.35
	ERM00000548	Ag_PVP_Sigma Aldrich_576832	Sigma Aldrich	PVP	60	177	30 ± 3	11309.7	0	14.16	25.23	60.61	0	none	303.43	0.44237	168.719	0.0886667	50	24	Lung	A549	adenocarcinoma	MW6	MTT	81.76
	ERM00000548	Ag_PVP_Sigma Aldrich_576832	Sigma Aldrich	PVP	60	177	30 ± 3	11309.7	0	14.16	25.23	60.61	0	none	303.43	0.44237	168.719	0.0886667	50	24	Lung	A549	adenocarcinoma	MW6	Alamar_Blue	83.1
	ERM00000548	Ag_PVP_Sigma Aldrich_576832	Sigma Aldrich	PVP	60	177	30 ± 3	11309.7	0	14.16	25.23	60.61	0	none	303.43	0.44237	168.719	0.0886667	50	24	Lung	A549	adenocarcinoma	MW6	MTT	83.18
	ERM00000548	Ag_PVP_Sigma Aldrich_576832	Sigma Aldrich	PVP	60	177	30 ± 3	11309.7	0	14.16	25.23	60.61	0	none	303.43	0.44237	168.719	0.0886667	50	24	Lung	A549	adenocarcinoma	MW6	Alamar_Blue	83.45
	ERM00000548	Ag_PVP_Sigma Aldrich_576832	Sigma Aldrich	PVP	60	177	30 ± 3	11309.7	0	14.16	25.23	60.61	0	none	303.43	0.44237	168.719	0.0886667	50	24	Lung	A549	adenocarcinoma	MW6	MTT	88.75
	ERM00000548	Ag_PVP_Sigma Aldrich_576832	Sigma Aldrich	PVP	60	177	30 ± 3	11309.7	0	14.16	25.23	60.61	0	none	303.43	0.44237	168.719	0.0886667	50	24	Lung	A549	adenocarcinoma	MW6	MTT	101.35
	ERM00000548	Ag_PVP_Sigma Aldrich_576832	Sigma Aldrich	PVP	60	177	30 ± 3	11309.7	0	14.16	25.23	60.61	0	none	303.43	0.44237	168.719	0.0886667	50	24	Lung	A549	adenocarcinoma	MW6	MTT	102.32
	ERM00000548	Ag_PVP_Sigma Aldrich_576832	Sigma Aldrich	PVP	60	177	30 ± 3	11309.7	0	14.16	25.23	60.61	0	none	452.78	0.578593	146.456	0.20537	50	24	Lung	A549	adenocarcinoma	MW12	MTT	90.1
	ERM00000548	Ag_PVP_Sigma Aldrich_576832	Sigma Aldrich	PVP	60	177	30 ± 3	11309.7	0	14.16	25.23	60.61	0	none	214.74	0.394852	175.156	0.191222	60	24	Lung	A549	adenocarcinoma	MW96	MTT	42.3
	ERM00000548	Ag_PVP_Sigma Aldrich_576832	Sigma Aldrich	PVP	60	177	30 ± 3	11309.7	0	14.16	25.23	60.61	0	none	441.46	0.558407	155.644	0.22663	60	24	Lung	A549	adenocarcinoma	MW12	Alamar_Blue	33.35
	ERM00000548	Ag_PVP_Sigma Aldrich_576832	Sigma Aldrich	PVP	60	177	30 ± 3	11309.7	0	14.16	25.23	60.61	0	none	226.26	0.376259	180.444	0.216778	80	24	Lung	A549	adenocarcinoma	MW96	MTT	35.17
	ERM00000548	Ag_PVP_Sigma Aldrich_576832	Sigma Aldrich	PVP	60	177	30 ± 3	11309.7	0	14.16	25.23	60.61	0	Digested	nan	nan	nan	nan	100	24	Intestinal	HCT-116	colon carcinoma	MW96	WST-1	2.21075
	ERM00000548	Ag_PVP_Sigma Aldrich_576832	Sigma Aldrich	PVP	60	177	30 ± 3	11309.7	0	14.16	25.23	60.61	0	Digested	nan	nan	nan	nan	100	24	Intestinal	HCT-116	colon carcinoma	MW96	WST-1	2.17678
	ERM00000548	Ag_PVP_Sigma Aldrich_576832	Sigma Aldrich	PVP	60	177	30 ± 3	11309.7	0	14.16	25.23	60.61	0	Digested	nan	nan	nan	nan	100	24	Intestinal	HCT-116	colon carcinoma	MW96	WST-1	1.8371
	ERM00000548	Ag_PVP_Sigma Aldrich_576832	Sigma Aldrich	PVP	60	177	30 ± 3	11309.7	0	14.16	25.23	60.61	0	Digested	nan	nan	nan	nan	100	24	Intestinal	HCT-116	colon carcinoma	MW96	WST-1	3.69685
	ERM00000548	Ag_PVP_Sigma Aldrich_576832	Sigma Aldrich	PVP	60	177	30 ± 3	11309.7	0	14.16	25.23	60.61	0	Digested	nan	nan	nan	nan	100	24	Intestinal	HCT-116	colon carcinoma	MW96	WST-1	3.44209
	ERM00000548	Ag_PVP_Sigma Aldrich_576832	Sigma Aldrich	PVP	60	177	30 ± 3	11309.7	0	14.16	25.23	60.61	0	Digested	nan	nan	nan	nan	100	24	Intestinal	HCT-116	colon carcinoma	MW96	WST-1	1.21778
	ERM00000548	Ag_PVP_Sigma Aldrich_576832	Sigma Aldrich	PVP	60	177	30 ± 3	11309.7	0	14.16	25.23	60.61	0	Digested	nan	nan	nan	nan	100	24	Intestinal	HCT-116	colon carcinoma	MW96	WST-1	3.11619
	ERM00000548	Ag_PVP_Sigma Aldrich_576832	Sigma Aldrich	PVP	60	177	30 ± 3	11309.7	0	14.16	25.23	60.61	0	Digested	nan	nan	nan	nan	100	24	Intestinal	HCT-116	colon carcinoma	MW96	WST-1	1.25089
	ERM00000548	Ag_PVP_Sigma Aldrich_576832	Sigma Aldrich	PVP	60	177	30 ± 3	11309.7	0	14.16	25.23	60.61	0	Digested	nan	nan	nan	nan	100	24	Intestinal	HCT-116	colon carcinoma	MW96	WST-1	1.88554
	ERM00000548	Ag_PVP_Sigma Aldrich_576832	Sigma Aldrich	PVP	60	177	30 ± 3	11309.7	0	14.16	25.23	60.61	0	Digested	nan	nan	nan	nan	100	24	Intestinal	HCT-116	colon carcinoma	MW96	WST-1	3.34798
	ERM00000548	Ag_PVP_Sigma Aldrich_576832	Sigma Aldrich	PVP	60	177	30 ± 3	11309.7	0	14.16	25.23	60.61	0	Digested	nan	nan	nan	nan	100	24	Intestinal	HCT-116	colon carcinoma	MW96	WST-1	23.0364
	ERM00000548	Ag_PVP_Sigma Aldrich_576832	Sigma Aldrich	PVP	60	177	30 ± 3	11309.7	0	14.16	25.23	60.61	0	Digested	nan	nan	nan	nan	100	24	Intestinal	HCT-116	colon carcinoma	MW96	WST-1	4.90772
	ERM00000548	Ag_PVP_Sigma Aldrich_576832	Sigma Aldrich	PVP	60	177	30 ± 3	11309.7	0	14.16	25.23	60.61	0	Digested	nan	nan	nan	nan	100	24	Intestinal	HCT-116	colon carcinoma	MW96	WST-1	23.2419
	ERM00000548	Ag_PVP_Sigma Aldrich_576832	Sigma Aldrich	PVP	60	177	30 ± 3	11309.7	0	14.16	25.23	60.61	0	Digested	nan	nan	nan	nan	100	24	Intestinal	HCT-116	colon carcinoma	MW96	WST-1	8.38667
	ERM00000548	Ag_PVP_Sigma Aldrich_576832	Sigma Aldrich	PVP	60	177	30 ± 3	11309.7	0	14.16	25.23	60.61	0	Non-Digested	nan	nan	nan	nan	100	24	Intestinal	HCT-116	colon carcinoma	MW96	WST-1	2.55326
	ERM00000548	Ag_PVP_Sigma Aldrich_576832	Sigma Aldrich	PVP	60	177	30 ± 3	11309.7	0	14.16	25.23	60.61	0	Non-Digested	nan	nan	nan	nan	100	24	Intestinal	HCT-116	colon carcinoma	MW96	WST-1	4.29412
	ERM00000548	Ag_PVP_Sigma Aldrich_576832	Sigma Aldrich	PVP	60	177	30 ± 3	11309.7	0	14.16	25.23	60.61	0	Non-Digested	nan	nan	nan	nan	100	24	Intestinal	HCT-116	colon carcinoma	MW96	WST-1	3.59777
	ERM00000548	Ag_PVP_Sigma Aldrich_576832	Sigma Aldrich	PVP	60	177	30 ± 3	11309.7	0	14.16	25.23	60.61	0	Non-Digested	nan	nan	nan	nan	100	24	Intestinal	HCT-116	colon carcinoma	MW96	WST-1	1.69557
	ERM00000548	Ag_PVP_Sigma Aldrich_576832	Sigma Aldrich	PVP	60	177	30 ± 3	11309.7	0	14.16	25.23	60.61	0	Non-Digested	nan	nan	nan	nan	100	24	Intestinal	HCT-116	colon carcinoma	MW96	WST-1	5.45752
	ERM00000548	Ag_PVP_Sigma Aldrich_576832	Sigma Aldrich	PVP	60	177	30 ± 3	11309.7	0	14.16	25.23	60.61	0	Non-Digested	nan	nan	nan	nan	100	24	Intestinal	HCT-116	colon carcinoma	MW96	WST-1	2.88441
	ERM00000548	Ag_PVP_Sigma Aldrich_576832	Sigma Aldrich	PVP	60	177	30 ± 3	11309.7	0	14.16	25.23	60.61	0	Non-Digested	nan	nan	nan	nan	100	24	Intestinal	HCT-116	colon carcinoma	MW96	WST-1	3.16034
	ERM00000548	Ag_PVP_Sigma Aldrich_576832	Sigma Aldrich	PVP	60	177	30 ± 3	11309.7	0	14.16	25.23	60.61	0	Non-Digested	nan	nan	nan	nan	100	24	Intestinal	HCT-116	colon carcinoma	MW96	WST-1	3.85569
	ERM00000548	Ag_PVP_Sigma Aldrich_576832	Sigma Aldrich	PVP	60	177	30 ± 3	11309.7	0	14.16	25.23	60.61	0	Non-Digested	nan	nan	nan	nan	100	24	Intestinal	HCT-116	colon carcinoma	MW96	WST-1	3.25968
	ERM00000548	Ag_PVP_Sigma Aldrich_576832	Sigma Aldrich	PVP	60	177	30 ± 3	11309.7	0	14.16	25.23	60.61	0	Non-Digested	nan	nan	nan	nan	100	24	Intestinal	HCT-116	colon carcinoma	MW96	WST-1	3.8281
	ERM00000548	Ag_PVP_Sigma Aldrich_576832	Sigma Aldrich	PVP	60	177	30 ± 3	11309.7	0	14.16	25.23	60.61	0	Non-Digested	nan	nan	nan	nan	100	24	Intestinal	HCT-116	colon carcinoma	MW96	WST-1	13.588
	ERM00000548	Ag_PVP_Sigma Aldrich_576832	Sigma Aldrich	PVP	60	177	30 ± 3	11309.7	0	14.16	25.23	60.61	0	Non-Digested	nan	nan	nan	nan	100	24	Intestinal	HCT-116	colon carcinoma	MW96	WST-1	0.729063
	ERM00000548	Ag_PVP_Sigma Aldrich_576832	Sigma Aldrich	PVP	60	177	30 ± 3	11309.7	0	14.16	25.23	60.61	0	Non-Digested	nan	nan	nan	nan	100	24	Intestinal	HCT-116	colon carcinoma	MW96	WST-1	9.9769
	ERM00000548	Ag_PVP_Sigma Aldrich_576832	Sigma Aldrich	PVP	60	177	30 ± 3	11309.7	0	14.16	25.23	60.61	0	Non-Digested	nan	nan	nan	nan	100	24	Intestinal	HCT-116	colon carcinoma	MW96	WST-1	9.11084
	ERM00000548	Ag_PVP_Sigma Aldrich_576832	Sigma Aldrich	PVP	60	177	30 ± 3	11309.7	0	14.16	25.23	60.61	0	Non-Digested	nan	nan	nan	nan	100	24	Intestinal	HCT-116	colon carcinoma	MW96	WST-1	18.6376
	ERM00000548	Ag_PVP_Sigma Aldrich_576832	Sigma Aldrich	PVP	60	177	30 ± 3	11309.7	0	14.16	25.23	60.61	0	Non-Digested	nan	nan	nan	nan	100	24	Intestinal	HCT-116	colon carcinoma	MW96	WST-1	5.61159
	ERM00000548	Ag_PVP_Sigma Aldrich_576832	Sigma Aldrich	PVP	60	177	30 ± 3	11309.7	0	14.16	25.23	60.61	0	Non-Digested	nan	nan	nan	nan	100	24	Intestinal	HCT-116	colon carcinoma	MW96	WST-1	10.1694
	ERM00000548	Ag_PVP_Sigma Aldrich_576832	Sigma Aldrich	PVP	60	177	30 ± 3	11309.7	0	14.16	25.23	60.61	0	none	62.93	0.460986	148.396	0.280858	100	24	Lung	A549	adenocarcinoma	MW6	Alamar_Blue	75.8526
	ERM00000548	Ag_PVP_Sigma Aldrich_576832	Sigma Aldrich	PVP	60	177	30 ± 3	11309.7	0	14.16	25.23	60.61	0	none	237.77 ± 13.49	0.357666667 ± 0.07	185.7333333 ± 8.63	0.242333333 ± 0.03	100	24	Lung	A549	adenocarcinoma	MW96	MTT	43.49
	ERM00000548	Ag_PVP_Sigma Aldrich_576832	Sigma Aldrich	PVP	60	177	30 ± 3	11309.7	0	14.16	25.23	60.61	0	none	396.1785 ± 85.34	0.477666667 ± 0.1	192.4 ± 7.59	0.311666667 ± 0.03	100	24	Lung	A549	adenocarcinoma	MW12	Alamar_Blue	18.48
	ERM00000548	Ag_PVP_Sigma Aldrich_576832	Sigma Aldrich	PVP	60	177	30 ± 3	11309.7	0	14.16	25.23	60.61	0	none	396.17	0.48	192.4	0.31	100	24	Lung	A549	adenocarcinoma	MW12	MTT	85.56
	ERM00000548	Ag_PVP_Sigma Aldrich_576832	Sigma Aldrich	PVP	60	177	30 ± 3	11309.7	0	14.16	25.23	60.61	0	none	450.27 ± 149.81	0.443666667 ± 0.06	177.2 ± 2.59	0.040333333 ± 0.01	100	24	Lung	A549	adenocarcinoma	MW6	Alamar_Blue	0.67
	ERM00000548	Ag_PVP_Sigma Aldrich_576832	Sigma Aldrich	PVP	60	177	30 ± 3	11309.7	0	14.16	25.23	60.61	0	none	450.27 ± 149.81	0.443666667 ± 0.06	177.2 ± 2.59	0.040333333 ± 0.01	100	24	Lung	A549	adenocarcinoma	MW6	MTT	67
	ERM00000548	Ag_PVP_Sigma Aldrich_576832	Sigma Aldrich	PVP	60	177	30 ± 3	11309.7	0	14.16	25.23	60.61	0	none	450.27 ± 149.81	0.443666667 ± 0.06	177.2 ± 2.59	0.040333333 ± 0.01	100	24	Lung	A549	adenocarcinoma	MW6	Alamar_Blue	73.25
	ERM00000548	Ag_PVP_Sigma Aldrich_576832	Sigma Aldrich	PVP	60	177	30 ± 3	11309.7	0	14.16	25.23	60.61	0	none	450.27 ± 149.81	0.443666667 ± 0.06	177.2 ± 2.59	0.040333333 ± 0.01	100	24	Lung	A549	adenocarcinoma	MW6	MTT	77.95
	ERM00000548	Ag_PVP_Sigma Aldrich_576832	Sigma Aldrich	PVP	60	177	30 ± 3	11309.7	0	14.16	25.23	60.61	0	none	450.27 ± 149.81	0.443666667 ± 0.06	177.2 ± 2.59	0.040333333 ± 0.01	100	24	Lung	A549	adenocarcinoma	MW6	Alamar_Blue	78
	ERM00000548	Ag_PVP_Sigma Aldrich_576832	Sigma Aldrich	PVP	60	177	30 ± 3	11309.7	0	14.16	25.23	60.61	0	none	450.27 ± 149.81	0.443666667 ± 0.06	177.2 ± 2.59	0.040333333 ± 0.01	100	24	Lung	A549	adenocarcinoma	MW6	MTT	82.77
	ERM00000548	Ag_PVP_Sigma Aldrich_576832	Sigma Aldrich	PVP	60	177	30 ± 3	11309.7	0	14.16	25.23	60.61	0	none	450.27 ± 149.81	0.443666667 ± 0.06	177.2 ± 2.59	0.040333333 ± 0.01	100	24	Lung	A549	adenocarcinoma	MW6	MTT	85.22
	ERM00000548	Ag_PVP_Sigma Aldrich_576832	Sigma Aldrich	PVP	60	177	30 ± 3	11309.7	0	14.16	25.23	60.61	0	none	450.27 ± 149.81	0.443666667 ± 0.06	177.2 ± 2.59	0.040333333 ± 0.01	100	24	Lung	A549	adenocarcinoma	MW6	MTT	90.62
	ERM00000548	Ag_PVP_Sigma Aldrich_576832	Sigma Aldrich	PVP	60	177	30 ± 3	11309.7	0	14.16	25.23	60.61	0	none	450.27 ± 149.81	0.443666667 ± 0.06	177.2 ± 2.59	0.040333333 ± 0.01	100	24	Lung	A549	adenocarcinoma	MW6	MTT	91.58
	ERM00000580	Ag-CUR	ISTEC CNR	CUR	22.9	67	7	nan	0	38.89	1.68	54.24	5.19	none	nan	nan	nan	nan	0	24	Lung	A549	adenocarcinoma	MW6	Alamar_Blue	98.27
	ERM00000580	Ag-CUR	ISTEC CNR	CUR	22.9	67	7	nan	0	38.89	1.68	54.24	5.19	none	nan	nan	nan	nan	0	24	Lung	A549	adenocarcinoma	MW6	Alamar_Blue	100.71
	ERM00000580	Ag-CUR	ISTEC CNR	CUR	22.9	67	7	nan	0	38.89	1.68	54.24	5.19	none	nan	nan	nan	nan	0	24	Lung	A549	adenocarcinoma	MW6	Alamar_Blue	101.03
	ERM00000580	Ag-CUR	ISTEC CNR	CUR	22.9	67	7	nan	0	38.89	1.68	54.24	5.19	none	nan	nan	nan	nan	1	24	Lung	A549	adenocarcinoma	MW6	Alamar_Blue	98.92
	ERM00000580	Ag-CUR	ISTEC CNR	CUR	22.9	67	7	nan	0	38.89	1.68	54.24	5.19	none	nan	nan	nan	nan	1	24	Lung	A549	adenocarcinoma	MW6	Alamar_Blue	100.2
	ERM00000580	Ag-CUR	ISTEC CNR	CUR	22.9	67	7	nan	0	38.89	1.68	54.24	5.19	none	nan	nan	nan	nan	1	24	Lung	A549	adenocarcinoma	MW6	Alamar_Blue	101.36
	ERM00000580	Ag-CUR	ISTEC CNR	CUR	22.9	67	7	nan	0	38.89	1.68	54.24	5.19	none	123.93	0.266	144.3	0.0946667	10	24	Lung	A549	adenocarcinoma	MW6	Alamar_Blue	98.95
	ERM00000580	Ag-CUR	ISTEC CNR	CUR	22.9	67	7	nan	0	38.89	1.68	54.24	5.19	none	123.93	0.266	144.3	0.0946667	10	24	Lung	A549	adenocarcinoma	MW6	Alamar_Blue	100.1
	ERM00000580	Ag-CUR	ISTEC CNR	CUR	22.9	67	7	nan	0	38.89	1.68	54.24	5.19	none	123.93	0.266	144.3	0.0946667	10	24	Lung	A549	adenocarcinoma	MW6	Alamar_Blue	101.19
	ERM00000580	Ag-CUR	ISTEC CNR	CUR	22.9	67	7	nan	0	38.89	1.68	54.24	5.19	none	124.9	0.286933	174.587	0.1464	20	24	Lung	A549	adenocarcinoma	MW6	Alamar_Blue	92.09
	ERM00000580	Ag-CUR	ISTEC CNR	CUR	22.9	67	7	nan	0	38.89	1.68	54.24	5.19	none	124.9	0.286933	174.587	0.1464	20	24	Lung	A549	adenocarcinoma	MW6	Alamar_Blue	95.49
	ERM00000580	Ag-CUR	ISTEC CNR	CUR	22.9	67	7	nan	0	38.89	1.68	54.24	5.19	none	124.9	0.286933	174.587	0.1464	20	24	Lung	A549	adenocarcinoma	MW6	Alamar_Blue	98.45
	ERM00000580	Ag-CUR	ISTEC CNR	CUR	22.9	67	7	nan	0	38.89	1.68	54.24	5.19	none	122	0.281333	160.467	0.174	50	24	Lung	A549	adenocarcinoma	MW6	Alamar_Blue	85.31
	ERM00000580	Ag-CUR	ISTEC CNR	CUR	22.9	67	7	nan	0	38.89	1.68	54.24	5.19	none	122	0.281333	160.467	0.174	50	24	Lung	A549	adenocarcinoma	MW6	Alamar_Blue	92.23
	ERM00000580	Ag-CUR	ISTEC CNR	CUR	22.9	67	7	nan	0	38.89	1.68	54.24	5.19	none	122	0.281333	160.467	0.174	50	24	Lung	A549	adenocarcinoma	MW6	Alamar_Blue	96.29
	ERM00000580	Ag-CUR	ISTEC CNR	CUR	22.9	67	7	nan	0	38.89	1.68	54.24	5.19	none	117.17	0.272	136.933	0.22	100	24	Lung	A549	adenocarcinoma	MW6	Alamar_Blue	94.48
	ERM00000580	Ag-CUR	ISTEC CNR	CUR	22.9	67	7	nan	0	38.89	1.68	54.24	5.19	none	117.17	0.272	136.933	0.22	100	24	Lung	A549	adenocarcinoma	MW6	Alamar_Blue	97.22
	ERM00000580	Ag-CUR	ISTEC CNR	CUR	22.9	67	7	nan	0	38.89	1.68	54.24	5.19	none	117.17	0.272	136.933	0.22	100	24	Lung	A549	adenocarcinoma	MW6	Alamar_Blue	102.56

## Sheet: v01_ml_imputed
ERM	NMs	Coating	Crystallinity_%	Aver_crystallite_sizes_nm	Core_size_nm_TEM	Spherical_surface_Area_nm^2 _TEM	Na 1s_Concent_%	O 1s_Concent_%	Ag 3d_Concent_%	C 1s_Concent_%	N 1s_Concent_%	Hydro_size_t0_nm	PI_t0	Hydro_size_t24_nm	PI_t24	Exposure dose_PPM	Organ	Cell_line	multiwell	Assay	viability_%	viability
ERM00000575	Ag_HEC_6.4_1.4_sol	HEC	59.9	75	14	3981.6	0	34.02	0.17	64.51	1.3	254.33	0.38	113.967	0.5	100	Lung	A549	MW6	Alamar_Blue	2.99	very_toxic
ERM00000575	Ag_HEC_6.4_1.4_sol	HEC	59.9	75	14	3981.6	0	34.02	0.17	64.51	1.3	254.33	0.38	113.967	0.5	100	Lung	A549	MW6	Alamar_Blue	3.06	very_toxic
ERM00000575	Ag_HEC_6.4_1.4_sol	HEC	59.9	75	14	3981.6	0	34.02	0.17	64.51	1.3	254.33	0.38	113.967	0.5	100	Lung	A549	MW6	Alamar_Blue	3.09	very_toxic
ERM00000575	Ag_HEC_6.4_1.4_sol	HEC	59.9	75	14	3981.6	0	34.02	0.17	64.51	1.3	173.53	0.42	250.533	0.4	50	Lung	A549	MW6	Alamar_Blue	3.11	very_toxic
ERM00000575	Ag_HEC_6.4_1.4_sol	HEC	59.9	75	14	3981.6	0	34.02	0.17	64.51	1.3	173.53	0.42	250.533	0.4	50	Lung	A549	MW6	Alamar_Blue	3.13	very_toxic
ERM00000575	Ag_HEC_6.4_1.4_sol	HEC	59.9	75	14	3981.6	0	34.02	0.17	64.51	1.3	254.33	0.38	113.967	0.5	100	Lung	A549	MW6	Alamar_Blue	3.14	very_toxic
ERM00000575	Ag_HEC_6.4_1.4_sol	HEC	59.9	75	14	3981.6	0	34.02	0.17	64.51	1.3	173.53	0.42	250.533	0.4	50	Lung	A549	MW6	Alamar_Blue	3.54	very_toxic
ERM00000575	Ag_HEC_6.4_1.4_sol	HEC	59.9	75	14	3981.6	0	34.02	0.17	64.51	1.3	139.1	0.47	172.13	0.45	20	Lung	A549	MW6	Alamar_Blue	5.11	very_toxic
ERM00000575	Ag_HEC_6.4_1.4_sol	HEC	59.9	75	14	3981.6	0	34.02	0.17	64.51	1.3	124.7	0.48	179.4	0.44	10	Lung	A549	MW6	Alamar_Blue	5.67	very_toxic
ERM00000575	Ag_HEC_6.4_1.4_sol	HEC	59.9	75	14	3981.6	0	34.02	0.17	64.51	1.3	139.1	0.47	172.13	0.45	20	Lung	A549	MW6	Alamar_Blue	6.95	very_toxic
ERM00000575	Ag_HEC_6.4_1.4_sol	HEC	59.9	75	14	3981.6	0	34.02	0.17	64.51	1.3	124.7	0.48	179.4	0.44	10	Lung	A549	MW6	Alamar_Blue	11.68	very_toxic
ERM00000575	Ag_HEC_6.4_1.4_sol	HEC	59.9	75	14	3981.6	0	34.02	0.17	64.51	1.3	124.7	0.48	179.4	0.44	10	Lung	A549	MW6	Alamar_Blue	17.35	very_toxic
ERM00000575	Ag_HEC_6.4_1.4_sol	HEC	59.9	75	14	3981.6	0	34.02	0.17	64.51	1.3	124.7	0.48	179.4	0.44	10	Lung	A549	MW6	Alamar_Blue	19.39	very_toxic
ERM00000575	Ag_HEC_6.4_1.4_sol	HEC	59.9	75	14	3981.6	0	34.02	0.17	64.51	1.3	111.74	0.49	185.943	0.43	1	Lung	A549	MW6	Alamar_Blue	96.93	safe
ERM00000575	Ag_HEC_6.4_1.4_sol	HEC	59.9	75	14	3981.6	0	34.02	0.17	64.51	1.3	115.437	0.517317	166.339	0.37621	0	Lung	A549	MW6	Alamar_Blue	99.14	safe
ERM00000575	Ag_HEC_6.4_1.4_sol	HEC	59.9	75	14	3981.6	0	34.02	0.17	64.51	1.3	111.74	0.49	185.943	0.43	1	Lung	A549	MW6	Alamar_Blue	99.18	safe
ERM00000575	Ag_HEC_6.4_1.4_sol	HEC	59.9	75	14	3981.6	0	34.02	0.17	64.51	1.3	115.437	0.517317	166.339	0.37621	0	Lung	A549	MW6	Alamar_Blue	100.43	safe
ERM00000555	Ag_HEC_pwd	HEC	50	46	17.8	3981.53	7.51	38.19	0.08	54.23	0	162.87	0.31	86.0378	0.51	100	Lung	A549	MW6	Alamar_Blue	0.06	very_toxic
ERM00000555	Ag_HEC_pwd	HEC	50	46	17.8	3981.53	7.51	38.19	0.08	54.23	0	90.62	0.41	128.482	0.34	50	Lung	A549	MW6	Alamar_Blue	0.55	very_toxic
ERM00000555	Ag_HEC_pwd	HEC	50	46	17.8	3981.53	7.51	38.19	0.08	54.23	0	79.87	0.43	136.98	0.31	20	Lung	A549	MW6	Alamar_Blue	0.64	very_toxic
ERM00000555	Ag_HEC_pwd	HEC	50	46	17.8	3981.53	7.51	38.19	0.08	54.23	0	62.93	0.46	148.396	0.28	10	Lung	A549	MW6	Alamar_Blue	0.88	very_toxic
ERM00000555	Ag_HEC_pwd	HEC	50	46	17.8	3981.53	7.51	38.19	0.08	54.23	0	106.581	0.51222	140.444	0.346216	0.1	Lung	A549	MW6	Alamar_Blue	0.96	very_toxic
ERM00000555	Ag_HEC_pwd	HEC	50	46	17.8	3981.53	7.51	38.19	0.08	54.23	0	106.581	0.51222	140.444	0.346216	1	Lung	A549	MW6	Alamar_Blue	0.97	very_toxic
ERM00000555	Ag_HEC_pwd	HEC	50	46	17.8	3981.53	7.51	38.19	0.08	54.23	0	62.93	0.46	148.396	0.28	100	Lung	A549	MW6	MTT	3.27	very_toxic
ERM00000555	Ag_HEC_pwd	HEC	50	46	17.8	3981.53	7.51	38.19	0.08	54.23	0	62.93	0.46	148.396	0.28	100	Lung	A549	MW6	MTT	3.5	very_toxic
ERM00000555	Ag_HEC_pwd	HEC	50	46	17.8	3981.53	7.51	38.19	0.08	54.23	0	62.93	0.46	148.396	0.28	50	Lung	A549	MW6	MTT	5	very_toxic
ERM00000555	Ag_HEC_pwd	HEC	50	46	17.8	3981.53	7.51	38.19	0.08	54.23	0	62.93	0.46	148.396	0.28	20	Lung	A549	MW6	MTT	5.1	very_toxic
ERM00000555	Ag_HEC_pwd	HEC	50	46	17.8	3981.53	7.51	38.19	0.08	54.23	0	62.93	0.46	148.396	0.28	100	Lung	A549	MW6	MTT	5.17	very_toxic
ERM00000555	Ag_HEC_pwd	HEC	50	46	17.8	3981.53	7.51	38.19	0.08	54.23	0	118.44	0.38	135.717	0.37	50	Lung	A549	MW6	MTT	6.93	very_toxic
ERM00000555	Ag_HEC_pwd	HEC	50	46	17.8	3981.53	7.51	38.19	0.08	54.23	0	191.91	0.26	63.7444	0.57	80	Lung	A549	MW12	Alamar_Blue	10.39	very_toxic
ERM00000555	Ag_HEC_pwd	HEC	50	46	17.8	3981.53	7.51	38.19	0.08	54.23	0	162.87	0.31	86.0378	0.51	100	Lung	A549	MW12	Alamar_Blue	13.6	very_toxic
ERM00000555	Ag_HEC_pwd	HEC	50	46	17.8	3981.53	7.51	38.19	0.08	54.23	0	135.46	0.35	101.799	0.44	60	Lung	A549	MW12	Alamar_Blue	26.03	very_toxic
ERM00000555	Ag_HEC_pwd	HEC	50	46	17.8	3981.53	7.51	38.19	0.08	54.23	0	62.93	0.46	148.396	0.28	50	Lung	A549	MW6	MTT	27.67	very_toxic
ERM00000555	Ag_HEC_pwd	HEC	50	46	17.8	3981.53	7.51	38.19	0.08	54.23	0	62.93	0.46	148.396	0.28	100	Lung	A549	MW6	MTT	28.29	very_toxic
ERM00000555	Ag_HEC_pwd	HEC	50	46	17.8	3981.53	7.51	38.19	0.08	54.23	0	90.95	0.41	129.63	0.34	20	Lung	A549	MW12	Alamar_Blue	28.73	very_toxic
ERM00000555	Ag_HEC_pwd	HEC	50	46	17.8	3981.53	7.51	38.19	0.08	54.23	0	172.43	0.3	86.53	0.52	100	Lung	A549	MW96	MTT	30.83	Toxic
ERM00000555	Ag_HEC_pwd	HEC	50	46	17.8	3981.53	7.51	38.19	0.08	54.23	0	62.72	0.46	148.658	0.28	10	Lung	A549	MW12	Alamar_Blue	31.66	Toxic
ERM00000555	Ag_HEC_pwd	HEC	50	46	17.8	3981.53	7.51	38.19	0.08	54.23	0	62.93	0.46	148.396	0.28	50	Lung	A549	MW6	MTT	36.46	Toxic
ERM00000555	Ag_HEC_pwd	HEC	50	46	17.8	3981.53	7.51	38.19	0.08	54.23	0	113.2	0.38	115.715	0.39	40	Lung	A549	MW12	Alamar_Blue	38.39	Toxic
ERM00000555	Ag_HEC_pwd	HEC	50	46	17.8	3981.53	7.51	38.19	0.08	54.23	0	162.87	0.31	86.0378	0.51	100	Lung	A549	MW12	Alamar_Blue	39.29	Toxic
ERM00000555	Ag_HEC_pwd	HEC	50	46	17.8	3981.53	7.51	38.19	0.08	54.23	0	62.93	0.46	148.396	0.28	100	Lung	A549	MW6	MTT	42.38	Toxic
ERM00000555	Ag_HEC_pwd	HEC	50	46	17.8	3981.53	7.51	38.19	0.08	54.23	0	62.93	0.46	148.396	0.28	100	Lung	A549	MW6	MTT	42.9	Toxic
ERM00000555	Ag_HEC_pwd	HEC	50	46	17.8	3981.53	7.51	38.19	0.08	54.23	0	143.73	0.33	85.0533	0.49	100	Lung	A549	MW96	MTT	43.18	Toxic
ERM00000555	Ag_HEC_pwd	HEC	50	46	17.8	3981.53	7.51	38.19	0.08	54.23	0	90.62	0.41	128.482	0.34	50	Lung	A549	MW12	Alamar_Blue	44.85	Toxic
ERM00000555	Ag_HEC_pwd	HEC	50	46	17.8	3981.53	7.51	38.19	0.08	54.23	0	62.93	0.46	148.396	0.28	10	Lung	A549	MW6	Alamar_Blue	50.58	Toxic
ERM00000555	Ag_HEC_pwd	HEC	50	46	17.8	3981.53	7.51	38.19	0.08	54.23	0	62.93	0.46	148.396	0.28	100	Lung	A549	MW6	MTT	52.8	Toxic
ERM00000555	Ag_HEC_pwd	HEC	50	46	17.8	3981.6	7.51	38.19	0.08	54.23	0	109.505	0.606353	257.039	0.386677	6.25	Intestinal	HCT-116	MW96	WST-1	54.0731	Toxic
ERM00000555	Ag_HEC_pwd	HEC	50	46	17.8	3981.53	7.51	38.19	0.08	54.23	0	162.87	0.31	86.0378	0.51	100	Lung	A549	MW6	Alamar_Blue	55.86	Toxic
ERM00000555	Ag_HEC_pwd	HEC	50	46	17.8	3981.53	7.51	38.19	0.08	54.23	0	62.93	0.46	148.396	0.28	20	Lung	A549	MW6	MTT	58.76	Toxic
ERM00000555	Ag_HEC_pwd	HEC	50	46	17.8	3981.6	7.51	38.19	0.08	54.23	0	169.466	0.590223	258.897	0.392368	100	Intestinal	HCT-116	MW96	WST-1	60.2088	Toxic
ERM00000555	Ag_HEC_pwd	HEC	50	46	17.8	3981.53	7.51	38.19	0.08	54.23	0	62.93	0.46	148.396	0.28	50	Lung	A549	MW6	MTT	66.56	Toxic
ERM00000555	Ag_HEC_pwd	HEC	50	46	17.8	3981.6	7.51	38.19	0.08	54.23	0	109.505	0.606353	257.039	0.386677	6.25	Intestinal	HCT-116	MW96	WST-1	66.5749	Toxic
ERM00000555	Ag_HEC_pwd	HEC	50	46	17.8	3981.6	7.51	38.19	0.08	54.23	0	169.466	0.590223	258.897	0.392368	100	Intestinal	HCT-116	MW96	WST-1	66.8139	Toxic
ERM00000555	Ag_HEC_pwd	HEC	50	46	17.8	3981.53	7.51	38.19	0.08	54.23	0	124.22	0.35	89.0207	0.45	80	Lung	A549	MW96	MTT	67.85	Toxic
ERM00000555	Ag_HEC_pwd	HEC	50	46	17.8	3981.6	7.51	38.19	0.08	54.23	0	169.466	0.590223	258.897	0.392368	100	Intestinal	HCT-116	MW96	WST-1	69.1457	Toxic
ERM00000555	Ag_HEC_pwd	HEC	50	46	17.8	3981.6	7.51	38.19	0.08	54.23	0	169.466	0.590223	258.897	0.392368	100	Intestinal	HCT-116	MW96	WST-1	69.9359	Toxic
ERM00000555	Ag_HEC_pwd	HEC	50	46	17.8	3981.53	7.51	38.19	0.08	54.23	0	172.43	0.3	86.53	0.52	100	Lung	A549	MW96	MTT	70.5	safe
ERM00000555	Ag_HEC_pwd	HEC	50	46	17.8	3981.6	7.51	38.19	0.08	54.23	0	169.466	0.590223	258.897	0.392368	100	Intestinal	HCT-116	MW96	WST-1	71.0677	safe
ERM00000555	Ag_HEC_pwd	HEC	50	46	17.8	3981.53	7.51	38.19	0.08	54.23	0	62.93	0.46	148.396	0.28	100	Lung	A549	MW12	MTT	72.28	safe
ERM00000555	Ag_HEC_pwd	HEC	50	46	17.8	3981.53	7.51	38.19	0.08	54.23	0	191.91	0.26	63.7444	0.57	80	Lung	A549	MW96	MTT	73.45	safe
ERM00000555	Ag_HEC_pwd	HEC	50	46	17.8	3981.53	7.51	38.19	0.08	54.23	0	162.87	0.31	86.0378	0.51	100	Lung	A549	MW12	Alamar_Blue	74.15	safe
ERM00000555	Ag_HEC_pwd	HEC	50	46	17.8	3981.53	7.51	38.19	0.08	54.23	0	62.93	0.46	148.396	0.28	50	Lung	A549	MW12	MTT	74.18	safe
ERM00000555	Ag_HEC_pwd	HEC	50	46	17.8	3981.6	7.51	38.19	0.08	54.23	0	109.505	0.606353	257.039	0.386677	6.25	Intestinal	HCT-116	MW96	WST-1	75.6164	safe
ERM00000555	Ag_HEC_pwd	HEC	50	46	17.8	3981.53	7.51	38.19	0.08	54.23	0	62.93	0.46	148.396	0.28	50	Lung	A549	MW6	MTT	75.65	safe
ERM00000555	Ag_HEC_pwd	HEC	50	46	17.8	3981.53	7.51	38.19	0.08	54.23	0	79.87	0.43	136.98	0.31	20	Lung	A549	MW12	Alamar_Blue	76.33	safe
ERM00000555	Ag_HEC_pwd	HEC	50	46	17.8	3981.53	7.51	38.19	0.08	54.23	0	79.87	0.43	136.98	0.31	20	Lung	A549	MW12	Alamar_Blue	76.4	safe
ERM00000555	Ag_HEC_pwd	HEC	50	46	17.8	3981.53	7.51	38.19	0.08	54.23	0	106.581	0.51222	140.444	0.346216	1	Lung	A549	MW12	Alamar_Blue	76.72	safe
ERM00000555	Ag_HEC_pwd	HEC	50	46	17.8	3981.6	7.51	38.19	0.08	54.23	0	109.505	0.606353	257.039	0.386677	6.25	Intestinal	HCT-116	MW96	WST-1	76.9294	safe
ERM00000555	Ag_HEC_pwd	HEC	50	46	17.8	3981.53	7.51	38.19	0.08	54.23	0	118.44	0.38	135.717	0.37	50	Lung	A549	MW96	MTT	77.01	safe
ERM00000555	Ag_HEC_pwd	HEC	50	46	17.8	3981.53	7.51	38.19	0.08	54.23	0	150.83	0.34	106.205	0.46	80	Lung	A549	MW96	MTT	79.07	safe
ERM00000555	Ag_HEC_pwd	HEC	50	46	17.8	3981.53	7.51	38.19	0.08	54.23	0	162.87	0.31	86.0378	0.51	100	Lung	A549	MW12	Alamar_Blue	79.5	safe
ERM00000555	Ag_HEC_pwd	HEC	50	46	17.8	3981.53	7.51	38.19	0.08	54.23	0	110.697	0.518663	143.265	0.336468	1	Lung	A549	MW96	MTT	79.65	safe
ERM00000555	Ag_HEC_pwd	HEC	50	46	17.8	3981.53	7.51	38.19	0.08	54.23	0	62.93	0.46	148.396	0.28	10	Lung	A549	MW12	Alamar_Blue	79.81	safe
ERM00000555	Ag_HEC_pwd	HEC	50	46	17.8	3981.53	7.51	38.19	0.08	54.23	0	75.24	0.45	175.067	0.25	10	Lung	A549	MW6	MTT	80.04	safe
ERM00000555	Ag_HEC_pwd	HEC	50	46	17.8	3981.53	7.51	38.19	0.08	54.23	0	62.93	0.46	148.396	0.28	10	Lung	A549	MW6	MTT	80.57	safe
ERM00000555	Ag_HEC_pwd	HEC	50	46	17.8	3981.53	7.51	38.19	0.08	54.23	0	62.93	0.46	148.396	0.28	50	Lung	A549	MW6	MTT	81.26	safe
ERM00000555	Ag_HEC_pwd	HEC	50	46	17.8	3981.53	7.51	38.19	0.08	54.23	0	85.18	0.4	96.9556	0.37	40	Lung	A549	MW96	MTT	81.35	safe
ERM00000555	Ag_HEC_pwd	HEC	50	46	17.8	3981.6	7.51	38.19	0.08	54.23	0	109.505	0.606353	257.039	0.386677	6.25	Intestinal	HCT-116	MW96	WST-1	81.7021	safe
ERM00000555	Ag_HEC_pwd	HEC	50	46	17.8	3981.53	7.51	38.19	0.08	54.23	0	62.93	0.46	148.396	0.28	20	Lung	A549	MW6	MTT	82.06	safe
ERM00000555	Ag_HEC_pwd	HEC	50	46	17.8	3981.53	7.51	38.19	0.08	54.23	0	113.2	0.38	115.715	0.39	50	Lung	A549	MW12	Alamar_Blue	83.86	safe
ERM00000555	Ag_HEC_pwd	HEC	50	46	17.8	3981.53	7.51	38.19	0.08	54.23	0	110.697	0.518663	143.265	0.336468	5	Lung	A549	MW96	MTT	83.98	safe
ERM00000555	Ag_HEC_pwd	HEC	50	46	17.8	3981.53	7.51	38.19	0.08	54.23	0	129.23	0.37	125.88	0.4	60	Lung	A549	MW96	MTT	84.64	safe
ERM00000555	Ag_HEC_pwd	HEC	50	46	17.8	3981.53	7.51	38.19	0.08	54.23	0	75.24	0.45	175.067	0.25	10	Lung	A549	MW96	MTT	84.75	safe
ERM00000555	Ag_HEC_pwd	HEC	50	46	17.8	3981.6	7.51	38.19	0.08	54.23	0	109.505	0.606353	257.039	0.386677	6.25	Intestinal	HCT-116	MW96	WST-1	84.9709	safe
ERM00000555	Ag_HEC_pwd	HEC	50	46	17.8	3981.53	7.51	38.19	0.08	54.23	0	62.93	0.46	148.396	0.28	10	Lung	A549	MW12	Alamar_Blue	85.36	safe
ERM00000555	Ag_HEC_pwd	HEC	50	46	17.8	3981.53	7.51	38.19	0.08	54.23	0	172.43	0.3	86.53	0.52	60	Lung	A549	MW96	MTT	85.6	safe
ERM00000555	Ag_HEC_pwd	HEC	50	46	17.8	3981.53	7.51	38.19	0.08	54.23	0	65.67	0.43	100.923	0.33	20	Lung	A549	MW96	MTT	86.17	safe
ERM00000555	Ag_HEC_pwd	HEC	50	46	17.8	3981.53	7.51	38.19	0.08	54.23	0	62.93	0.46	148.396	0.28	10	Lung	A549	MW12	MTT	86.29	safe
ERM00000555	Ag_HEC_pwd	HEC	50	46	17.8	3981.6	7.51	38.19	0.08	54.23	0	109.505	0.606353	257.039	0.386677	6.25	Intestinal	HCT-116	MW96	WST-1	86.6267	safe
ERM00000555	Ag_HEC_pwd	HEC	50	46	17.8	3981.6	7.51	38.19	0.08	54.23	0	169.466	0.590223	258.897	0.392368	100	Intestinal	HCT-116	MW96	WST-1	87.1462	safe
ERM00000555	Ag_HEC_pwd	HEC	50	46	17.8	3981.53	7.51	38.19	0.08	54.23	0	62.93	0.46	148.396	0.28	20	Lung	A549	MW6	MTT	87.62	safe
ERM00000555	Ag_HEC_pwd	HEC	50	46	17.8	3981.53	7.51	38.19	0.08	54.23	0	104.7	0.38	92.9882	0.41	60	Lung	A549	MW96	MTT	87.95	safe
ERM00000555	Ag_HEC_pwd	HEC	50	46	17.8	3981.53	7.51	38.19	0.08	54.23	0	62.93	0.46	148.396	0.28	20	Lung	A549	MW6	MTT	88.62	safe
ERM00000555	Ag_HEC_pwd	HEC	50	46	17.8	3981.53	7.51	38.19	0.08	54.23	0	62.93	0.46	148.396	0.28	10	Lung	A549	MW6	MTT	88.66	safe
ERM00000555	Ag_HEC_pwd	HEC	50	46	17.8	3981.53	7.51	38.19	0.08	54.23	0	62.93	0.46	148.396	0.28	50	Lung	A549	MW6	MTT	88.7	safe
ERM00000555	Ag_HEC_pwd	HEC	50	46	17.8	3981.53	7.51	38.19	0.08	54.23	0	106.581	0.51222	140.444	0.346216	1	Lung	A549	MW6	Alamar_Blue	88.84	safe
ERM00000555	Ag_HEC_pwd	HEC	50	46	17.8	3981.6	7.51	38.19	0.08	54.23	0	169.466	0.590223	258.897	0.392368	100	Intestinal	HCT-116	MW96	WST-1	88.941	safe
ERM00000555	Ag_HEC_pwd	HEC	50	46	17.8	3981.53	7.51	38.19	0.08	54.23	0	94.94	0.39	94.9719	0.39	50	Lung	A549	MW96	MTT	88.98	safe
ERM00000555	Ag_HEC_pwd	HEC	50	46	17.8	3981.6	7.51	38.19	0.08	54.23	0	109.505	0.606353	257.039	0.386677	6.25	Intestinal	HCT-116	MW96	WST-1	89.1667	safe
ERM00000555	Ag_HEC_pwd	HEC	50	46	17.8	3981.53	7.51	38.19	0.08	54.23	0	62.93	0.46	148.396	0.28	20	Lung	A549	MW6	MTT	89.35	safe
ERM00000555	Ag_HEC_pwd	HEC	50	46	17.8	3981.6	7.51	38.19	0.08	54.23	0	169.466	0.590223	258.897	0.392368	100	Intestinal	HCT-116	MW96	WST-1	89.5419	safe
ERM00000555	Ag_HEC_pwd	HEC	50	46	17.8	3981.53	7.51	38.19	0.08	54.23	0	110.697	0.518663	143.265	0.336468	5	Lung	A549	MW96	MTT	89.68	safe
ERM00000555	Ag_HEC_pwd	HEC	50	46	17.8	3981.6	7.51	38.19	0.08	54.23	0	101.679	0.606498	259.433	0.385578	25	Intestinal	HCT-116	MW96	WST-1	89.7634	safe
ERM00000555	Ag_HEC_pwd	HEC	50	46	17.8	3981.6	7.51	38.19	0.08	54.23	0	102.739	0.601967	257.039	0.386691	12.5	Intestinal	HCT-116	MW96	WST-1	90.0083	safe
ERM00000555	Ag_HEC_pwd	HEC	50	46	17.8	3981.6	7.51	38.19	0.08	54.23	0	101.679	0.606498	259.433	0.385578	25	Intestinal	HCT-116	MW96	WST-1	90.6491	safe
ERM00000555	Ag_HEC_pwd	HEC	50	46	17.8	3981.6	7.51	38.19	0.08	54.23	0	169.466	0.590223	258.897	0.392368	100	Intestinal	HCT-116	MW96	WST-1	90.6537	safe
ERM00000555	Ag_HEC_pwd	HEC	50	46	17.8	3981.6	7.51	38.19	0.08	54.23	0	169.466	0.590223	258.897	0.392368	100	Intestinal	HCT-116	MW96	WST-1	90.7199	safe
ERM00000555	Ag_HEC_pwd	HEC	50	46	17.8	3981.53	7.51	38.19	0.08	54.23	0	57.01	0.48	168	0.26	10	Lung	A549	MW96	MTT	90.87	safe
ERM00000555	Ag_HEC_pwd	HEC	50	46	17.8	3981.53	7.51	38.19	0.08	54.23	0	62.93	0.46	148.396	0.28	20	Lung	A549	MW12	MTT	90.93	safe
ERM00000555	Ag_HEC_pwd	HEC	50	46	17.8	3981.53	7.51	38.19	0.08	54.23	0	62.93	0.46	148.396	0.28	20	Lung	A549	MW6	MTT	91.66	safe
ERM00000555	Ag_HEC_pwd	HEC	50	46	17.8	3981.53	7.51	38.19	0.08	54.23	0	106.581	0.51222	140.444	0.346216	5	Lung	A549	MW12	Alamar_Blue	91.82	safe
ERM00000555	Ag_HEC_pwd	HEC	50	46	17.8	3981.53	7.51	38.19	0.08	54.23	0	110.697	0.518663	143.265	0.336468	5	Lung	A549	MW96	MTT	91.94	safe
ERM00000555	Ag_HEC_pwd	HEC	50	46	17.8	3981.6	7.51	38.19	0.08	54.23	0	329.03	0.54	694.27	0.72	50	Intestinal	HCT-116	MW96	WST-1	91.9958	safe
ERM00000555	Ag_HEC_pwd	HEC	50	46	17.8	3981.53	7.51	38.19	0.08	54.23	0	62.93	0.46	148.396	0.28	10	Lung	A549	MW6	MTT	92.26	safe
ERM00000555	Ag_HEC_pwd	HEC	50	46	17.8	3981.6	7.51	38.19	0.08	54.23	0	102.739	0.601967	257.039	0.386691	12.5	Intestinal	HCT-116	MW96	WST-1	92.4492	safe
ERM00000555	Ag_HEC_pwd	HEC	50	46	17.8	3981.6	7.51	38.19	0.08	54.23	0	169.466	0.590223	258.897	0.392368	100	Intestinal	HCT-116	MW96	WST-1	92.5134	safe
ERM00000555	Ag_HEC_pwd	HEC	50	46	17.8	3981.53	7.51	38.19	0.08	54.23	0	110.697	0.518663	143.265	0.336468	0.1	Lung	A549	MW96	MTT	92.53	safe
ERM00000555	Ag_HEC_pwd	HEC	50	46	17.8	3981.6	7.51	38.19	0.08	54.23	0	169.466	0.590223	258.897	0.392368	100	Intestinal	HCT-116	MW96	WST-1	92.7397	safe
ERM00000555	Ag_HEC_pwd	HEC	50	46	17.8	3981.6	7.51	38.19	0.08	54.23	0	102.739	0.601967	257.039	0.386691	12.5	Intestinal	HCT-116	MW96	WST-1	92.7713	safe
ERM00000555	Ag_HEC_pwd	HEC	50	46	17.8	3981.53	7.51	38.19	0.08	54.23	0	86.04	0.43	165.229	0.28	20	Lung	A549	MW96	MTT	92.82	safe
ERM00000555	Ag_HEC_pwd	HEC	50	46	17.8	3981.53	7.51	38.19	0.08	54.23	0	62.93	0.46	148.396	0.28	10	Lung	A549	MW6	MTT	92.85	safe
ERM00000555	Ag_HEC_pwd	HEC	50	46	17.8	3981.6	7.51	38.19	0.08	54.23	0	102.739	0.601967	257.039	0.386691	12.5	Intestinal	HCT-116	MW96	WST-1	92.8672	safe
ERM00000555	Ag_HEC_pwd	HEC	50	46	17.8	3981.6	7.51	38.19	0.08	54.23	0	109.505	0.606353	257.039	0.386677	6.25	Intestinal	HCT-116	MW96	WST-1	92.8793	safe
ERM00000555	Ag_HEC_pwd	HEC	50	46	17.8	3981.53	7.51	38.19	0.08	54.23	0	55.91	0.44	102.907	0.31	10	Lung	A549	MW96	MTT	93.04	safe
ERM00000555	Ag_HEC_pwd	HEC	50	46	17.8	3981.53	7.51	38.19	0.08	54.23	0	62.93	0.46	148.396	0.28	10	Lung	A549	MW6	MTT	93.27	safe
ERM00000555	Ag_HEC_pwd	HEC	50	46	17.8	3981.6	7.51	38.19	0.08	54.23	0	329.03	0.54	694.27	0.72	50	Intestinal	HCT-116	MW96	WST-1	93.6702	safe
ERM00000555	Ag_HEC_pwd	HEC	50	46	17.8	3981.6	7.51	38.19	0.08	54.23	0	169.466	0.590223	258.897	0.392368	100	Intestinal	HCT-116	MW96	WST-1	93.7191	safe
ERM00000555	Ag_HEC_pwd	HEC	50	46	17.8	3981.6	7.51	38.19	0.08	54.23	0	329.03	0.54	694.27	0.72	50	Intestinal	HCT-116	MW96	WST-1	93.7299	safe
ERM00000555	Ag_HEC_pwd	HEC	50	46	17.8	3981.6	7.51	38.19	0.08	54.23	0	189.75	0.63	234.9	0.37	50	Intestinal	HCT-116	MW96	WST-1	93.8842	safe
ERM00000555	Ag_HEC_pwd	HEC	50	46	17.8	3981.6	7.51	38.19	0.08	54.23	0	169.466	0.590223	258.897	0.392368	100	Intestinal	HCT-116	MW96	WST-1	94.0199	safe
ERM00000555	Ag_HEC_pwd	HEC	50	46	17.8	3981.53	7.51	38.19	0.08	54.23	0	110.697	0.518663	143.265	0.336468	5	Lung	A549	MW12	MTT	94.13	safe
ERM00000555	Ag_HEC_pwd	HEC	50	46	17.8	3981.6	7.51	38.19	0.08	54.23	0	102.739	0.601967	257.039	0.386691	12.5	Intestinal	HCT-116	MW96	WST-1	94.3033	safe
ERM00000555	Ag_HEC_pwd	HEC	50	46	17.8	3981.6	7.51	38.19	0.08	54.23	0	189.75	0.63	234.9	0.37	50	Intestinal	HCT-116	MW96	WST-1	94.407	safe
ERM00000555	Ag_HEC_pwd	HEC	50	46	17.8	3981.53	7.51	38.19	0.08	54.23	0	146.78	0.34	104.634	0.46	40	Lung	A549	MW96	MTT	94.54	safe
ERM00000555	Ag_HEC_pwd	HEC	50	46	17.8	3981.53	7.51	38.19	0.08	54.23	0	110.697	0.518663	143.265	0.336468	0.1	Lung	A549	MW6	MTT	94.72	safe
ERM00000555	Ag_HEC_pwd	HEC	50	46	17.8	3981.6	7.51	38.19	0.08	54.23	0	329.03	0.54	694.27	0.72	50	Intestinal	HCT-116	MW96	WST-1	94.7224	safe
ERM00000555	Ag_HEC_pwd	HEC	50	46	17.8	3981.6	7.51	38.19	0.08	54.23	0	102.739	0.601967	257.039	0.386691	12.5	Intestinal	HCT-116	MW96	WST-1	94.7919	safe
ERM00000555	Ag_HEC_pwd	HEC	50	46	17.8	3981.6	7.51	38.19	0.08	54.23	0	101.679	0.606498	259.433	0.385578	25	Intestinal	HCT-116	MW96	WST-1	94.7919	safe
ERM00000555	Ag_HEC_pwd	HEC	50	46	17.8	3981.6	7.51	38.19	0.08	54.23	0	189.75	0.63	234.9	0.37	50	Intestinal	HCT-116	MW96	WST-1	95.0092	safe
ERM00000555	Ag_HEC_pwd	HEC	50	46	17.8	3981.6	7.51	38.19	0.08	54.23	0	101.679	0.606498	259.433	0.385578	25	Intestinal	HCT-116	MW96	WST-1	95.1305	safe
ERM00000555	Ag_HEC_pwd	HEC	50	46	17.8	3981.53	7.51	38.19	0.08	54.23	0	110.697	0.518663	143.265	0.336468	0.1	Lung	A549	MW6	MTT	95.17	safe
ERM00000555	Ag_HEC_pwd	HEC	50	46	17.8	3981.53	7.51	38.19	0.08	54.23	0	107.64	0.4	145.554	0.34	40	Lung	A549	MW96	MTT	95.25	safe
ERM00000555	Ag_HEC_pwd	HEC	50	46	17.8	3981.53	7.51	38.19	0.08	54.23	0	62.93	0.46	148.396	0.28	10	Lung	A549	MW6	MTT	95.45	safe
ERM00000555	Ag_HEC_pwd	HEC	50	46	17.8	3981.6	7.51	38.19	0.08	54.23	0	102.739	0.601967	257.039	0.386691	12.5	Intestinal	HCT-116	MW96	WST-1	95.4736	safe
ERM00000555	Ag_HEC_pwd	HEC	50	46	17.8	3981.6	7.51	38.19	0.08	54.23	0	101.679	0.606498	259.433	0.385578	25	Intestinal	HCT-116	MW96	WST-1	95.4736	safe
ERM00000555	Ag_HEC_pwd	HEC	50	46	17.8	3981.6	7.51	38.19	0.08	54.23	0	169.466	0.590223	258.897	0.392368	100	Intestinal	HCT-116	MW96	WST-1	95.6383	safe
ERM00000555	Ag_HEC_pwd	HEC	50	46	17.8	3981.6	7.51	38.19	0.08	54.23	0	102.739	0.601967	257.039	0.386691	12.5	Intestinal	HCT-116	MW96	WST-1	95.6732	safe
ERM00000555	Ag_HEC_pwd	HEC	50	46	17.8	3981.6	7.51	38.19	0.08	54.23	0	109.505	0.606353	257.039	0.386677	6.25	Intestinal	HCT-116	MW96	WST-1	95.7288	safe
ERM00000555	Ag_HEC_pwd	HEC	50	46	17.8	3981.6	7.51	38.19	0.08	54.23	0	189.75	0.63	234.9	0.37	50	Intestinal	HCT-116	MW96	WST-1	95.9159	safe
ERM00000555	Ag_HEC_pwd	HEC	50	46	17.8	3981.53	7.51	38.19	0.08	54.23	0	110.697	0.518663	143.265	0.336468	0.5	Lung	A549	MW12	MTT	95.92	safe
ERM00000555	Ag_HEC_pwd	HEC	50	46	17.8	3981.6	7.51	38.19	0.08	54.23	0	329.03	0.54	694.27	0.72	50	Intestinal	HCT-116	MW96	WST-1	95.9997	safe
ERM00000555	Ag_HEC_pwd	HEC	50	46	17.8	3981.6	7.51	38.19	0.08	54.23	0	189.75	0.63	234.9	0.37	50	Intestinal	HCT-116	MW96	WST-1	96.0019	safe
ERM00000555	Ag_HEC_pwd	HEC	50	46	17.8	3981.6	7.51	38.19	0.08	54.23	0	101.679	0.606498	259.433	0.385578	25	Intestinal	HCT-116	MW96	WST-1	96.0595	safe
ERM00000555	Ag_HEC_pwd	HEC	50	46	17.8	3981.6	7.51	38.19	0.08	54.23	0	102.739	0.601967	257.039	0.386691	12.5	Intestinal	HCT-116	MW96	WST-1	96.11	safe
ERM00000555	Ag_HEC_pwd	HEC	50	46	17.8	3981.53	7.51	38.19	0.08	54.23	0	79.87	0.43	136.98	0.31	20	Lung	A549	MW12	Alamar_Blue	96.16	safe
ERM00000555	Ag_HEC_pwd	HEC	50	46	17.8	3981.53	7.51	38.19	0.08	54.23	0	110.697	0.518663	143.265	0.336468	1	Lung	A549	MW6	MTT	96.25	safe
ERM00000555	Ag_HEC_pwd	HEC	50	46	17.8	3981.6	7.51	38.19	0.08	54.23	0	169.466	0.590223	258.897	0.392368	100	Intestinal	HCT-116	MW96	WST-1	96.2704	safe
ERM00000555	Ag_HEC_pwd	HEC	50	46	17.8	3981.53	7.51	38.19	0.08	54.23	0	106.581	0.51222	140.444	0.346216	0.5	Lung	A549	MW12	Alamar_Blue	96.58	safe
ERM00000555	Ag_HEC_pwd	HEC	50	46	17.8	3981.53	7.51	38.19	0.08	54.23	0	110.697	0.518663	143.265	0.336468	0.1	Lung	A549	MW6	MTT	96.75	safe
ERM00000555	Ag_HEC_pwd	HEC	50	46	17.8	3981.6	7.51	38.19	0.08	54.23	0	169.466	0.590223	258.897	0.392368	100	Intestinal	HCT-116	MW96	WST-1	96.8031	safe
ERM00000555	Ag_HEC_pwd	HEC	50	46	17.8	3981.53	7.51	38.19	0.08	54.23	0	110.697	0.518663	143.265	0.336468	1	Lung	A549	MW96	MTT	96.87	safe
ERM00000555	Ag_HEC_pwd	HEC	50	46	17.8	3981.53	7.51	38.19	0.08	54.23	0	63.57	0.45	147.611	0.28	100	Lung	A549	MW96	MTT	97.21	safe
ERM00000555	Ag_HEC_pwd	HEC	50	46	17.8	3981.53	7.51	38.19	0.08	54.23	0	110.697	0.518663	143.265	0.336468	1	Lung	A549	MW6	MTT	97.27	safe
ERM00000555	Ag_HEC_pwd	HEC	50	46	17.8	3981.6	7.51	38.19	0.08	54.23	0	101.679	0.606498	259.433	0.385578	25	Intestinal	HCT-116	MW96	WST-1	97.3557	safe
ERM00000555	Ag_HEC_pwd	HEC	50	46	17.8	3981.6	7.51	38.19	0.08	54.23	0	101.679	0.606498	259.433	0.385578	25	Intestinal	HCT-116	MW96	WST-1	97.6784	safe
ERM00000555	Ag_HEC_pwd	HEC	50	46	17.8	3981.6	7.51	38.19	0.08	54.23	0	329.03	0.54	694.27	0.72	50	Intestinal	HCT-116	MW96	WST-1	97.6939	safe
ERM00000555	Ag_HEC_pwd	HEC	50	46	17.8	3981.6	7.51	38.19	0.08	54.23	0	102.739	0.601967	257.039	0.386691	12.5	Intestinal	HCT-116	MW96	WST-1	97.7779	safe
ERM00000555	Ag_HEC_pwd	HEC	50	46	17.8	3981.53	7.51	38.19	0.08	54.23	0	110.697	0.518663	143.265	0.336468	1	Lung	A549	MW6	MTT	98	safe
ERM00000555	Ag_HEC_pwd	HEC	50	46	17.8	3981.53	7.51	38.19	0.08	54.23	0	90.62	0.41	128.482	0.34	50	Lung	A549	MW6	Alamar_Blue	98.14	safe
ERM00000555	Ag_HEC_pwd	HEC	50	46	17.8	3981.6	7.51	38.19	0.08	54.23	0	109.505	0.606353	257.039	0.386677	6.25	Intestinal	HCT-116	MW96	WST-1	98.7097	safe
ERM00000555	Ag_HEC_pwd	HEC	50	46	17.8	3981.53	7.51	38.19	0.08	54.23	0	62.93	0.46	148.396	0.28	10	Lung	A549	MW6	MTT	98.82	safe
ERM00000555	Ag_HEC_pwd	HEC	50	46	17.8	3981.6	7.51	38.19	0.08	54.23	0	169.466	0.590223	258.897	0.392368	100	Intestinal	HCT-116	MW96	WST-1	98.8403	safe
ERM00000555	Ag_HEC_pwd	HEC	50	46	17.8	3981.53	7.51	38.19	0.08	54.23	0	110.697	0.518663	143.265	0.336468	0.1	Lung	A549	MW6	MTT	99.11	safe
ERM00000555	Ag_HEC_pwd	HEC	50	46	17.8	3981.6	7.51	38.19	0.08	54.23	0	109.505	0.606353	257.039	0.386677	6.25	Intestinal	HCT-116	MW96	WST-1	99.1301	safe
ERM00000555	Ag_HEC_pwd	HEC	50	46	17.8	3981.6	7.51	38.19	0.08	54.23	0	329.03	0.54	694.27	0.72	50	Intestinal	HCT-116	MW96	WST-1	99.4674	safe
ERM00000555	Ag_HEC_pwd	HEC	50	46	17.8	3981.53	7.51	38.19	0.08	54.23	0	110.697	0.518663	143.265	0.336468	1	Lung	A549	MW96	MTT	99.73	safe
ERM00000555	Ag_HEC_pwd	HEC	50	46	17.8	3981.6	7.51	38.19	0.08	54.23	0	109.505	0.606353	257.039	0.386677	6.25	Intestinal	HCT-116	MW96	WST-1	99.8226	safe
ERM00000555	Ag_HEC_pwd	HEC	50	46	17.8	3981.6	7.51	38.19	0.08	54.23	0	329.03	0.54	694.27	0.72	50	Intestinal	HCT-116	MW96	WST-1	100.052	safe
ERM00000555	Ag_HEC_pwd	HEC	50	46	17.8	3981.6	7.51	38.19	0.08	54.23	0	109.505	0.606353	257.039	0.386677	6.25	Intestinal	HCT-116	MW96	WST-1	100.311	safe
ERM00000555	Ag_HEC_pwd	HEC	50	46	17.8	3981.53	7.51	38.19	0.08	54.23	0	110.697	0.518663	143.265	0.336468	1	Lung	A549	MW6	MTT	100.34	safe
ERM00000555	Ag_HEC_pwd	HEC	50	46	17.8	3981.53	7.51	38.19	0.08	54.23	0	106.581	0.51222	140.444	0.346216	1	Lung	A549	MW12	Alamar_Blue	100.67	safe
ERM00000555	Ag_HEC_pwd	HEC	50	46	17.8	3981.6	7.51	38.19	0.08	54.23	0	329.03	0.54	694.27	0.72	50	Intestinal	HCT-116	MW96	WST-1	100.93	safe
ERM00000555	Ag_HEC_pwd	HEC	50	46	17.8	3981.53	7.51	38.19	0.08	54.23	0	110.697	0.518663	143.265	0.336468	0.5	Lung	A549	MW96	MTT	101.1	safe
ERM00000555	Ag_HEC_pwd	HEC	50	46	17.8	3981.53	7.51	38.19	0.08	54.23	0	110.697	0.518663	143.265	0.336468	1	Lung	A549	MW6	MTT	101.22	safe
ERM00000555	Ag_HEC_pwd	HEC	50	46	17.8	3981.6	7.51	38.19	0.08	54.23	0	329.03	0.54	694.27	0.72	50	Intestinal	HCT-116	MW96	WST-1	101.252	safe
ERM00000555	Ag_HEC_pwd	HEC	50	46	17.8	3981.6	7.51	38.19	0.08	54.23	0	169.466	0.590223	258.897	0.392368	100	Intestinal	HCT-116	MW96	WST-1	101.27	safe
ERM00000555	Ag_HEC_pwd	HEC	50	46	17.8	3981.6	7.51	38.19	0.08	54.23	0	169.466	0.590223	258.897	0.392368	100	Intestinal	HCT-116	MW96	WST-1	101.515	safe
ERM00000555	Ag_HEC_pwd	HEC	50	46	17.8	3981.6	7.51	38.19	0.08	54.23	0	329.03	0.54	694.27	0.72	50	Intestinal	HCT-116	MW96	WST-1	101.623	safe
ERM00000555	Ag_HEC_pwd	HEC	50	46	17.8	3981.53	7.51	38.19	0.08	54.23	0	106.581	0.51222	140.444	0.346216	1	Lung	A549	MW12	Alamar_Blue	102	safe
ERM00000555	Ag_HEC_pwd	HEC	50	46	17.8	3981.6	7.51	38.19	0.08	54.23	0	109.505	0.606353	257.039	0.386677	6.25	Intestinal	HCT-116	MW96	WST-1	102.209	safe
ERM00000555	Ag_HEC_pwd	HEC	50	46	17.8	3981.6	7.51	38.19	0.08	54.23	0	169.466	0.590223	258.897	0.392368	100	Intestinal	HCT-116	MW96	WST-1	102.476	safe
ERM00000555	Ag_HEC_pwd	HEC	50	46	17.8	3981.6	7.51	38.19	0.08	54.23	0	189.75	0.63	234.9	0.37	50	Intestinal	HCT-116	MW96	WST-1	102.524	safe
ERM00000555	Ag_HEC_pwd	HEC	50	46	17.8	3981.6	7.51	38.19	0.08	54.23	0	189.75	0.63	234.9	0.37	50	Intestinal	HCT-116	MW96	WST-1	102.543	safe
ERM00000555	Ag_HEC_pwd	HEC	50	46	17.8	3981.6	7.51	38.19	0.08	54.23	0	329.03	0.54	694.27	0.72	50	Intestinal	HCT-116	MW96	WST-1	102.584	safe
ERM00000555	Ag_HEC_pwd	HEC	50	46	17.8	3981.6	7.51	38.19	0.08	54.23	0	102.739	0.601967	257.039	0.386691	12.5	Intestinal	HCT-116	MW96	WST-1	102.606	safe
ERM00000555	Ag_HEC_pwd	HEC	50	46	17.8	3981.6	7.51	38.19	0.08	54.23	0	169.466	0.590223	258.897	0.392368	100	Intestinal	HCT-116	MW96	WST-1	102.707	safe
ERM00000555	Ag_HEC_pwd	HEC	50	46	17.8	3981.53	7.51	38.19	0.08	54.23	0	106.581	0.51222	140.444	0.346216	0.1	Lung	A549	MW12	Alamar_Blue	102.91	safe
ERM00000555	Ag_HEC_pwd	HEC	50	46	17.8	3981.6	7.51	38.19	0.08	54.23	0	189.75	0.63	234.9	0.37	50	Intestinal	HCT-116	MW96	WST-1	103.317	safe
ERM00000555	Ag_HEC_pwd	HEC	50	46	17.8	3981.53	7.51	38.19	0.08	54.23	0	191.91	0.26	63.7444	0.57	80	Lung	A549	MW12	Alamar_Blue	103.39	safe
ERM00000555	Ag_HEC_pwd	HEC	50	46	17.8	3981.6	7.51	38.19	0.08	54.23	0	189.75	0.63	234.9	0.37	50	Intestinal	HCT-116	MW96	WST-1	103.568	safe
ERM00000555	Ag_HEC_pwd	HEC	50	46	17.8	3981.6	7.51	38.19	0.08	54.23	0	189.75	0.63	234.9	0.37	50	Intestinal	HCT-116	MW96	WST-1	103.626	safe
ERM00000555	Ag_HEC_pwd	HEC	50	46	17.8	3981.6	7.51	38.19	0.08	54.23	0	102.739	0.601967	257.039	0.386691	12.5	Intestinal	HCT-116	MW96	WST-1	103.693	safe
ERM00000555	Ag_HEC_pwd	HEC	50	46	17.8	3981.6	7.51	38.19	0.08	54.23	0	101.679	0.606498	259.433	0.385578	25	Intestinal	HCT-116	MW96	WST-1	103.693	safe
ERM00000555	Ag_HEC_pwd	HEC	50	46	17.8	3981.6	7.51	38.19	0.08	54.23	0	101.679	0.606498	259.433	0.385578	25	Intestinal	HCT-116	MW96	WST-1	103.747	safe
ERM00000555	Ag_HEC_pwd	HEC	50	46	17.8	3981.6	7.51	38.19	0.08	54.23	0	101.679	0.606498	259.433	0.385578	25	Intestinal	HCT-116	MW96	WST-1	103.826	safe
ERM00000555	Ag_HEC_pwd	HEC	50	46	17.8	3981.53	7.51	38.19	0.08	54.23	0	110.697	0.518663	143.265	0.336468	0.1	Lung	A549	MW12	MTT	104.11	safe
ERM00000555	Ag_HEC_pwd	HEC	50	46	17.8	3981.6	7.51	38.19	0.08	54.23	0	189.75	0.63	234.9	0.37	50	Intestinal	HCT-116	MW96	WST-1	104.133	safe
ERM00000555	Ag_HEC_pwd	HEC	50	46	17.8	3981.6	7.51	38.19	0.08	54.23	0	109.505	0.606353	257.039	0.386677	6.25	Intestinal	HCT-116	MW96	WST-1	104.189	safe
ERM00000555	Ag_HEC_pwd	HEC	50	46	17.8	3981.6	7.51	38.19	0.08	54.23	0	109.505	0.606353	257.039	0.386677	6.25	Intestinal	HCT-116	MW96	WST-1	104.592	safe
ERM00000555	Ag_HEC_pwd	HEC	50	46	17.8	3981.53	7.51	38.19	0.08	54.23	0	106.581	0.51222	140.444	0.346216	0.1	Lung	A549	MW6	Alamar_Blue	104.7	safe
ERM00000555	Ag_HEC_pwd	HEC	50	46	17.8	3981.6	7.51	38.19	0.08	54.23	0	102.739	0.601967	257.039	0.386691	12.5	Intestinal	HCT-116	MW96	WST-1	104.773	safe
ERM00000555	Ag_HEC_pwd	HEC	50	46	17.8	3981.6	7.51	38.19	0.08	54.23	0	101.679	0.606498	259.433	0.385578	25	Intestinal	HCT-116	MW96	WST-1	104.925	safe
ERM00000555	Ag_HEC_pwd	HEC	50	46	17.8	3981.6	7.51	38.19	0.08	54.23	0	329.03	0.54	694.27	0.72	50	Intestinal	HCT-116	MW96	WST-1	105.026	safe
ERM00000555	Ag_HEC_pwd	HEC	50	46	17.8	3981.6	7.51	38.19	0.08	54.23	0	189.75	0.63	234.9	0.37	50	Intestinal	HCT-116	MW96	WST-1	105.195	safe
ERM00000555	Ag_HEC_pwd	HEC	50	46	17.8	3981.6	7.51	38.19	0.08	54.23	0	101.679	0.606498	259.433	0.385578	25	Intestinal	HCT-116	MW96	WST-1	105.2	safe
ERM00000555	Ag_HEC_pwd	HEC	50	46	17.8	3981.6	7.51	38.19	0.08	54.23	0	189.75	0.63	234.9	0.37	50	Intestinal	HCT-116	MW96	WST-1	105.401	safe
ERM00000555	Ag_HEC_pwd	HEC	50	46	17.8	3981.6	7.51	38.19	0.08	54.23	0	329.03	0.54	694.27	0.72	50	Intestinal	HCT-116	MW96	WST-1	105.495	safe
ERM00000555	Ag_HEC_pwd	HEC	50	46	17.8	3981.53	7.51	38.19	0.08	54.23	0	110.697	0.518663	143.265	0.336468	0.1	Lung	A549	MW6	MTT	105.61	safe
ERM00000555	Ag_HEC_pwd	HEC	50	46	17.8	3981.6	7.51	38.19	0.08	54.23	0	109.505	0.606353	257.039	0.386677	6.25	Intestinal	HCT-116	MW96	WST-1	105.656	safe
ERM00000555	Ag_HEC_pwd	HEC	50	46	17.8	3981.6	7.51	38.19	0.08	54.23	0	101.679	0.606498	259.433	0.385578	25	Intestinal	HCT-116	MW96	WST-1	105.709	safe
ERM00000555	Ag_HEC_pwd	HEC	50	46	17.8	3981.6	7.51	38.19	0.08	54.23	0	109.505	0.606353	257.039	0.386677	6.25	Intestinal	HCT-116	MW96	WST-1	105.811	safe
ERM00000555	Ag_HEC_pwd	HEC	50	46	17.8	3981.6	7.51	38.19	0.08	54.23	0	189.75	0.63	234.9	0.37	50	Intestinal	HCT-116	MW96	WST-1	105.881	safe
ERM00000555	Ag_HEC_pwd	HEC	50	46	17.8	3981.6	7.51	38.19	0.08	54.23	0	101.679	0.606498	259.433	0.385578	25	Intestinal	HCT-116	MW96	WST-1	105.94	safe
ERM00000555	Ag_HEC_pwd	HEC	50	46	17.8	3981.6	7.51	38.19	0.08	54.23	0	102.739	0.601967	257.039	0.386691	12.5	Intestinal	HCT-116	MW96	WST-1	106.062	safe
ERM00000555	Ag_HEC_pwd	HEC	50	46	17.8	3981.6	7.51	38.19	0.08	54.23	0	101.679	0.606498	259.433	0.385578	25	Intestinal	HCT-116	MW96	WST-1	106.116	safe
ERM00000555	Ag_HEC_pwd	HEC	50	46	17.8	3981.6	7.51	38.19	0.08	54.23	0	101.679	0.606498	259.433	0.385578	25	Intestinal	HCT-116	MW96	WST-1	106.184	safe
ERM00000555	Ag_HEC_pwd	HEC	50	46	17.8	3981.6	7.51	38.19	0.08	54.23	0	102.739	0.601967	257.039	0.386691	12.5	Intestinal	HCT-116	MW96	WST-1	106.191	safe
ERM00000555	Ag_HEC_pwd	HEC	50	46	17.8	3981.53	7.51	38.19	0.08	54.23	0	110.697	0.518663	143.265	0.336468	0.1	Lung	A549	MW6	MTT	106.3	safe
ERM00000555	Ag_HEC_pwd	HEC	50	46	17.8	3981.6	7.51	38.19	0.08	54.23	0	101.679	0.606498	259.433	0.385578	25	Intestinal	HCT-116	MW96	WST-1	106.601	safe
ERM00000555	Ag_HEC_pwd	HEC	50	46	17.8	3981.6	7.51	38.19	0.08	54.23	0	102.739	0.601967	257.039	0.386691	12.5	Intestinal	HCT-116	MW96	WST-1	106.679	safe
ERM00000555	Ag_HEC_pwd	HEC	50	46	17.8	3981.6	7.51	38.19	0.08	54.23	0	101.679	0.606498	259.433	0.385578	25	Intestinal	HCT-116	MW96	WST-1	106.693	safe
ERM00000555	Ag_HEC_pwd	HEC	50	46	17.8	3981.6	7.51	38.19	0.08	54.23	0	101.679	0.606498	259.433	0.385578	25	Intestinal	HCT-116	MW96	WST-1	106.903	safe
ERM00000555	Ag_HEC_pwd	HEC	50	46	17.8	3981.6	7.51	38.19	0.08	54.23	0	109.505	0.606353	257.039	0.386677	6.25	Intestinal	HCT-116	MW96	WST-1	107.191	safe
ERM00000555	Ag_HEC_pwd	HEC	50	46	17.8	3981.53	7.51	38.19	0.08	54.23	0	110.697	0.518663	143.265	0.336468	1	Lung	A549	MW12	MTT	107.5	safe
ERM00000555	Ag_HEC_pwd	HEC	50	46	17.8	3981.6	7.51	38.19	0.08	54.23	0	102.739	0.601967	257.039	0.386691	12.5	Intestinal	HCT-116	MW96	WST-1	107.78	safe
ERM00000555	Ag_HEC_pwd	HEC	50	46	17.8	3981.6	7.51	38.19	0.08	54.23	0	102.739	0.601967	257.039	0.386691	12.5	Intestinal	HCT-116	MW96	WST-1	107.842	safe
ERM00000555	Ag_HEC_pwd	HEC	50	46	17.8	3981.6	7.51	38.19	0.08	54.23	0	101.679	0.606498	259.433	0.385578	25	Intestinal	HCT-116	MW96	WST-1	107.842	safe
ERM00000555	Ag_HEC_pwd	HEC	50	46	17.8	3981.6	7.51	38.19	0.08	54.23	0	329.03	0.54	694.27	0.72	50	Intestinal	HCT-116	MW96	WST-1	107.873	safe
ERM00000555	Ag_HEC_pwd	HEC	50	46	17.8	3981.6	7.51	38.19	0.08	54.23	0	101.679	0.606498	259.433	0.385578	25	Intestinal	HCT-116	MW96	WST-1	107.911	safe
ERM00000555	Ag_HEC_pwd	HEC	50	46	17.8	3981.6	7.51	38.19	0.08	54.23	0	169.466	0.590223	258.897	0.392368	100	Intestinal	HCT-116	MW96	WST-1	108.011	safe
ERM00000555	Ag_HEC_pwd	HEC	50	46	17.8	3981.6	7.51	38.19	0.08	54.23	0	101.679	0.606498	259.433	0.385578	25	Intestinal	HCT-116	MW96	WST-1	108.114	safe
ERM00000555	Ag_HEC_pwd	HEC	50	46	17.8	3981.6	7.51	38.19	0.08	54.23	0	101.679	0.606498	259.433	0.385578	25	Intestinal	HCT-116	MW96	WST-1	108.217	safe
ERM00000555	Ag_HEC_pwd	HEC	50	46	17.8	3981.53	7.51	38.19	0.08	54.23	0	106.581	0.51222	140.444	0.346216	5	Lung	A549	MW12	Alamar_Blue	108.84	safe
ERM00000555	Ag_HEC_pwd	HEC	50	46	17.8	3981.6	7.51	38.19	0.08	54.23	0	189.75	0.63	234.9	0.37	50	Intestinal	HCT-116	MW96	WST-1	108.844	safe
ERM00000555	Ag_HEC_pwd	HEC	50	46	17.8	3981.6	7.51	38.19	0.08	54.23	0	169.466	0.590223	258.897	0.392368	100	Intestinal	HCT-116	MW96	WST-1	109.163	safe
ERM00000555	Ag_HEC_pwd	HEC	50	46	17.8	3981.6	7.51	38.19	0.08	54.23	0	109.505	0.606353	257.039	0.386677	6.25	Intestinal	HCT-116	MW96	WST-1	109.393	safe
ERM00000555	Ag_HEC_pwd	HEC	50	46	17.8	3981.6	7.51	38.19	0.08	54.23	0	101.679	0.606498	259.433	0.385578	25	Intestinal	HCT-116	MW96	WST-1	109.692	safe
ERM00000555	Ag_HEC_pwd	HEC	50	46	17.8	3981.6	7.51	38.19	0.08	54.23	0	101.679	0.606498	259.433	0.385578	25	Intestinal	HCT-116	MW96	WST-1	109.864	safe
ERM00000555	Ag_HEC_pwd	HEC	50	46	17.8	3981.6	7.51	38.19	0.08	54.23	0	102.739	0.601967	257.039	0.386691	12.5	Intestinal	HCT-116	MW96	WST-1	110.083	safe
ERM00000555	Ag_HEC_pwd	HEC	50	46	17.8	3981.53	7.51	38.19	0.08	54.23	0	110.697	0.518663	143.265	0.336468	1	Lung	A549	MW6	MTT	110.72	safe
ERM00000555	Ag_HEC_pwd	HEC	50	46	17.8	3981.6	7.51	38.19	0.08	54.23	0	109.505	0.606353	257.039	0.386677	6.25	Intestinal	HCT-116	MW96	WST-1	111.435	safe
ERM00000555	Ag_HEC_pwd	HEC	50	46	17.8	3981.53	7.51	38.19	0.08	54.23	0	121.14	0.38	122.739	0.4	20	Lung	A549	MW96	MTT	111.49	safe
ERM00000555	Ag_HEC_pwd	HEC	50	46	17.8	3981.6	7.51	38.19	0.08	54.23	0	101.679	0.606498	259.433	0.385578	25	Intestinal	HCT-116	MW96	WST-1	111.659	safe
ERM00000555	Ag_HEC_pwd	HEC	50	46	17.8	3981.6	7.51	38.19	0.08	54.23	0	101.679	0.606498	259.433	0.385578	25	Intestinal	HCT-116	MW96	WST-1	111.821	safe
ERM00000555	Ag_HEC_pwd	HEC	50	46	17.8	3981.6	7.51	38.19	0.08	54.23	0	102.739	0.601967	257.039	0.386691	12.5	Intestinal	HCT-116	MW96	WST-1	111.981	safe
ERM00000555	Ag_HEC_pwd	HEC	50	46	17.8	3981.53	7.51	38.19	0.08	54.23	0	62.93	0.46	148.396	0.28	10	Lung	A549	MW12	Alamar_Blue	112.23	safe
ERM00000555	Ag_HEC_pwd	HEC	50	46	17.8	3981.6	7.51	38.19	0.08	54.23	0	102.739	0.601967	257.039	0.386691	12.5	Intestinal	HCT-116	MW96	WST-1	112.254	safe
ERM00000555	Ag_HEC_pwd	HEC	50	46	17.8	3981.6	7.51	38.19	0.08	54.23	0	101.679	0.606498	259.433	0.385578	25	Intestinal	HCT-116	MW96	WST-1	112.547	safe
ERM00000555	Ag_HEC_pwd	HEC	50	46	17.8	3981.6	7.51	38.19	0.08	54.23	0	102.739	0.601967	257.039	0.386691	12.5	Intestinal	HCT-116	MW96	WST-1	113.091	safe
ERM00000555	Ag_HEC_pwd	HEC	50	46	17.8	3981.6	7.51	38.19	0.08	54.23	0	109.505	0.606353	257.039	0.386677	6.25	Intestinal	HCT-116	MW96	WST-1	113.235	safe
ERM00000555	Ag_HEC_pwd	HEC	50	46	17.8	3981.6	7.51	38.19	0.08	54.23	0	102.739	0.601967	257.039	0.386691	12.5	Intestinal	HCT-116	MW96	WST-1	113.259	safe
ERM00000555	Ag_HEC_pwd	HEC	50	46	17.8	3981.6	7.51	38.19	0.08	54.23	0	102.739	0.601967	257.039	0.386691	12.5	Intestinal	HCT-116	MW96	WST-1	113.462	safe
ERM00000555	Ag_HEC_pwd	HEC	50	46	17.8	3981.6	7.51	38.19	0.08	54.23	0	101.679	0.606498	259.433	0.385578	25	Intestinal	HCT-116	MW96	WST-1	113.884	safe
ERM00000555	Ag_HEC_pwd	HEC	50	46	17.8	3981.6	7.51	38.19	0.08	54.23	0	102.739	0.601967	257.039	0.386691	12.5	Intestinal	HCT-116	MW96	WST-1	114.36	safe
ERM00000555	Ag_HEC_pwd	HEC	50	46	17.8	3981.6	7.51	38.19	0.08	54.23	0	102.739	0.601967	257.039	0.386691	12.5	Intestinal	HCT-116	MW96	WST-1	114.635	safe
ERM00000555	Ag_HEC_pwd	HEC	50	46	17.8	3981.6	7.51	38.19	0.08	54.23	0	102.739	0.601967	257.039	0.386691	12.5	Intestinal	HCT-116	MW96	WST-1	114.761	safe
ERM00000555	Ag_HEC_pwd	HEC	50	46	17.8	3981.6	7.51	38.19	0.08	54.23	0	109.505	0.606353	257.039	0.386677	6.25	Intestinal	HCT-116	MW96	WST-1	115.537	safe
ERM00000555	Ag_HEC_pwd	HEC	50	46	17.8	3981.6	7.51	38.19	0.08	54.23	0	102.739	0.601967	257.039	0.386691	12.5	Intestinal	HCT-116	MW96	WST-1	116.496	safe
ERM00000555	Ag_HEC_pwd	HEC	50	46	17.8	3981.53	7.51	38.19	0.08	54.23	0	110.697	0.518663	143.265	0.336468	1	Lung	A549	MW6	MTT	117.38	safe
ERM00000555	Ag_HEC_pwd	HEC	50	46	17.8	3981.6	7.51	38.19	0.08	54.23	0	169.466	0.590223	258.897	0.392368	100	Intestinal	HCT-116	MW96	WST-1	117.596	safe
ERM00000555	Ag_HEC_pwd	HEC	50	46	17.8	3981.6	7.51	38.19	0.08	54.23	0	102.739	0.601967	257.039	0.386691	12.5	Intestinal	HCT-116	MW96	WST-1	118.936	safe
ERM00000555	Ag_HEC_pwd	HEC	50	46	17.8	3981.6	7.51	38.19	0.08	54.23	0	109.505	0.606353	257.039	0.386677	6.25	Intestinal	HCT-116	MW96	WST-1	119.071	safe
ERM00000559	Ag_HEC_sol	HEC	96	212	17.8	3981.53	4.11	31.55	0.19	61.83	2.32	73.43	0.23	79.3658	0.23	20	Lung	A549	MW6	Alamar_Blue	0.51	very_toxic
ERM00000559	Ag_HEC_sol	HEC	96	212	17.8	3981.53	4.11	31.55	0.19	61.83	2.32	76.03	0.22	77.8132	0.22	50	Lung	A549	MW6	Alamar_Blue	0.68	very_toxic
ERM00000559	Ag_HEC_sol	HEC	96	212	17.8	3981.53	4.11	31.55	0.19	61.83	2.32	72.57	0.23	79.8833	0.23	10	Lung	A549	MW6	Alamar_Blue	0.8	very_toxic
ERM00000559	Ag_HEC_sol	HEC	96	212	17.8	3981.53	4.11	31.55	0.19	61.83	2.32	80.37	0.2	75.2256	0.21	100	Lung	A549	MW6	Alamar_Blue	0.86	very_toxic
ERM00000559	Ag_HEC_sol	HEC	96	212	17.8	3981.53	4.11	31.55	0.19	61.83	2.32	128.359	0.36487	119.161	0.178631	0.1	Lung	A549	MW6	Alamar_Blue	1.08	very_toxic
ERM00000559	Ag_HEC_sol	HEC	96	212	17.8	3981.53	4.11	31.55	0.19	61.83	2.32	128.359	0.36487	119.161	0.178631	1	Lung	A549	MW6	Alamar_Blue	1.17	very_toxic
ERM00000559	Ag_HEC_sol	HEC	96	212	17.8	3981.53	4.11	31.55	0.19	61.83	2.32	81.34	0.2	78.7533	0.19	100	Lung	A549	MW96	MTT	11.71	very_toxic
ERM00000559	Ag_HEC_sol	HEC	96	212	17.8	3981.53	4.11	31.55	0.19	61.83	2.32	73.43	0.23	79.3658	0.23	20	Lung	A549	MW12	Alamar_Blue	18.26	very_toxic
ERM00000559	Ag_HEC_sol	HEC	96	212	17.8	3981.53	4.11	31.55	0.19	61.83	2.32	75.17	0.22	78.3307	0.22	40	Lung	A549	MW12	Alamar_Blue	21	very_toxic
ERM00000559	Ag_HEC_sol	HEC	96	212	17.8	3981.53	4.11	31.55	0.19	61.83	2.32	80.37	0.2	75.2256	0.21	100	Lung	A549	MW12	MTT	30.42	very_toxic
ERM00000559	Ag_HEC_sol	HEC	96	212	17.8	3981.53	4.11	31.55	0.19	61.83	2.32	72.57	0.23	79.8833	0.23	10	Lung	A549	MW12	Alamar_Blue	34.16	Toxic
ERM00000559	Ag_HEC_sol	HEC	96	212	17.8	3981.53	4.11	31.55	0.19	61.83	2.32	76.9	0.21	77.2957	0.22	60	Lung	A549	MW12	Alamar_Blue	34.65	Toxic
ERM00000559	Ag_HEC_sol	HEC	96	212	17.8	3981.53	4.11	31.55	0.19	61.83	2.32	78.64	0.21	76.2606	0.21	80	Lung	A549	MW12	Alamar_Blue	46.83	Toxic
ERM00000559	Ag_HEC_sol	HEC	96	212	17.8	3981.53	4.11	31.55	0.19	61.83	2.32	80.37	0.2	75.2256	0.21	100	Lung	A549	MW12	Alamar_Blue	53.62	Toxic
ERM00000559	Ag_HEC_sol	HEC	96	212	17.8	3981.53	4.11	31.55	0.19	61.83	2.32	131.796	0.369891	118.588	0.176003	5	Lung	A549	MW96	MTT	57.2	Toxic
ERM00000559	Ag_HEC_sol	HEC	96	212	17.8	3981.53	4.11	31.55	0.19	61.83	2.32	131.796	0.369891	118.588	0.176003	1	Lung	A549	MW96	MTT	58.92	Toxic
ERM00000559	Ag_HEC_sol	HEC	96	212	17.8	3981.53	4.11	31.55	0.19	61.83	2.32	80.37	0.2	75.2256	0.21	100	Lung	A549	MW6	MTT	60.34	Toxic
ERM00000559	Ag_HEC_sol	HEC	96	212	17.8	3981.53	4.11	31.55	0.19	61.83	2.32	76.03	0.22	77.8132	0.22	50	Lung	A549	MW6	MTT	64.08	Toxic
ERM00000559	Ag_HEC_sol	HEC	96	212	17.8	3981.53	4.11	31.55	0.19	61.83	2.32	76.03	0.22	77.8132	0.22	50	Lung	A549	MW6	MTT	65.34	Toxic
ERM00000559	Ag_HEC_sol	HEC	96	212	17.8	3981.53	4.11	31.55	0.19	61.83	2.32	80.37	0.2	75.2256	0.21	100	Lung	A549	MW6	MTT	68.98	Toxic
ERM00000559	Ag_HEC_sol	HEC	96	212	17.8	3981.53	4.11	31.55	0.19	61.83	2.32	80.37	0.2	75.2256	0.21	100	Lung	A549	MW6	MTT	73.04	safe
ERM00000559	Ag_HEC_sol	HEC	96	212	17.8	3981.53	4.11	31.55	0.19	61.83	2.32	73.43	0.23	79.3658	0.23	20	Lung	A549	MW12	Alamar_Blue	74.5	safe
ERM00000559	Ag_HEC_sol	HEC	96	212	17.8	3981.53	4.11	31.55	0.19	61.83	2.32	72.57	0.23	79.8833	0.23	10	Lung	A549	MW12	Alamar_Blue	76.4	safe
ERM00000559	Ag_HEC_sol	HEC	96	212	17.8	3981.53	4.11	31.55	0.19	61.83	2.32	128.359	0.36487	119.161	0.178631	5	Lung	A549	MW12	Alamar_Blue	77.84	safe
ERM00000559	Ag_HEC_sol	HEC	96	212	17.8	3981.53	4.11	31.55	0.19	61.83	2.32	80.37	0.2	75.2256	0.21	100	Lung	A549	MW12	Alamar_Blue	79.59	safe
ERM00000559	Ag_HEC_sol	HEC	96	212	17.8	3981.53	4.11	31.55	0.19	61.83	2.32	71.27	0.24	78.0078	0.23	40	Lung	A549	MW96	MTT	79.98	safe
ERM00000559	Ag_HEC_sol	HEC	96	212	17.8	3981.53	4.11	31.55	0.19	61.83	2.32	82.13	0.18	77.31	0.17	100	Lung	A549	MW96	MTT	80.58	safe
ERM00000559	Ag_HEC_sol	HEC	96	212	17.8	3981.53	4.11	31.55	0.19	61.83	2.32	73.43	0.23	79.3658	0.23	20	Lung	A549	MW6	MTT	80.72	safe
ERM00000559	Ag_HEC_sol	HEC	96	212	17.8	3981.53	4.11	31.55	0.19	61.83	2.32	73.63	0.23	76.87	0.22	10	Lung	A549	MW96	MTT	80.83	safe
ERM00000559	Ag_HEC_sol	HEC	96	212	17.8	3981.53	4.11	31.55	0.19	61.83	2.32	78.51	0.2	77.5426	0.19	80	Lung	A549	MW96	MTT	81.73	safe
ERM00000559	Ag_HEC_sol	HEC	96	212	17.8	3981.53	4.11	31.55	0.19	61.83	2.32	76.03	0.22	77.8132	0.22	50	Lung	A549	MW12	Alamar_Blue	81.94	safe
ERM00000559	Ag_HEC_sol	HEC	96	212	17.8	3981.53	4.11	31.55	0.19	61.83	2.32	76.03	0.22	77.8132	0.22	50	Lung	A549	MW6	MTT	82.23	safe
ERM00000559	Ag_HEC_sol	HEC	96	212	17.8	3981.53	4.11	31.55	0.19	61.83	2.32	80.37	0.2	75.2256	0.21	100	Lung	A549	MW12	Alamar_Blue	82.97	safe
ERM00000559	Ag_HEC_sol	HEC	96	212	17.8	3981.53	4.11	31.55	0.19	61.83	2.32	76.03	0.22	77.8132	0.22	50	Lung	A549	MW6	MTT	83.7	safe
ERM00000559	Ag_HEC_sol	HEC	96	212	17.8	3981.53	4.11	31.55	0.19	61.83	2.32	80.37	0.2	75.2256	0.21	100	Lung	A549	MW6	MTT	85.18	safe
ERM00000559	Ag_HEC_sol	HEC	96	212	17.8	3981.53	4.11	31.55	0.19	61.83	2.32	76.03	0.22	77.8132	0.22	50	Lung	A549	MW12	Alamar_Blue	85.51	safe
ERM00000559	Ag_HEC_sol	HEC	96	212	17.8	3981.53	4.11	31.55	0.19	61.83	2.32	131.796	0.369891	118.588	0.176003	5	Lung	A549	MW96	MTT	86.51	safe
ERM00000559	Ag_HEC_sol	HEC	96	212	17.8	3981.53	4.11	31.55	0.19	61.83	2.32	128.359	0.36487	119.161	0.178631	5	Lung	A549	MW12	Alamar_Blue	87.73	safe
ERM00000559	Ag_HEC_sol	HEC	96	212	17.8	3981.53	4.11	31.55	0.19	61.83	2.32	72.57	0.23	79.8833	0.23	10	Lung	A549	MW6	MTT	88.79	safe
ERM00000559	Ag_HEC_sol	HEC	96	212	17.8	3981.53	4.11	31.55	0.19	61.83	2.32	67.65	0.26	78.2404	0.25	20	Lung	A549	MW96	MTT	88.86	safe
ERM00000559	Ag_HEC_sol	HEC	96	212	17.8	3981.53	4.11	31.55	0.19	61.83	2.32	72.57	0.23	79.8833	0.23	10	Lung	A549	MW6	MTT	89.31	safe
ERM00000559	Ag_HEC_sol	HEC	96	212	17.8	3981.53	4.11	31.55	0.19	61.83	2.32	73.43	0.23	79.3658	0.23	20	Lung	A549	MW12	Alamar_Blue	89.33	safe
ERM00000559	Ag_HEC_sol	HEC	96	212	17.8	3981.53	4.11	31.55	0.19	61.83	2.32	73.43	0.23	79.3658	0.23	20	Lung	A549	MW6	MTT	90.88	safe
ERM00000559	Ag_HEC_sol	HEC	96	212	17.8	3981.53	4.11	31.55	0.19	61.83	2.32	131.796	0.369891	118.588	0.176003	0.1	Lung	A549	MW6	MTT	92.24	safe
ERM00000559	Ag_HEC_sol	HEC	96	212	17.8	3981.53	4.11	31.55	0.19	61.83	2.32	78.22	0.19	84.4233	0.22	10	Lung	A549	MW96	MTT	92.25	safe
ERM00000559	Ag_HEC_sol	HEC	96	212	17.8	3981.53	4.11	31.55	0.19	61.83	2.32	76.03	0.22	77.8132	0.22	50	Lung	A549	MW6	MTT	92.42	safe
ERM00000559	Ag_HEC_sol	HEC	96	212	17.8	3981.53	4.11	31.55	0.19	61.83	2.32	74.89	0.22	77.7752	0.21	60	Lung	A549	MW96	MTT	92.7	safe
ERM00000559	Ag_HEC_sol	HEC	96	212	17.8	3981.53	4.11	31.55	0.19	61.83	2.32	65.84	0.27	78.3567	0.26	10	Lung	A549	MW96	MTT	92.8	safe
ERM00000559	Ag_HEC_sol	HEC	96	212	17.8	3981.53	4.11	31.55	0.19	61.83	2.32	131.796	0.369891	118.588	0.176003	0.1	Lung	A549	MW6	MTT	93.31	safe
ERM00000559	Ag_HEC_sol	HEC	96	212	17.8	3981.53	4.11	31.55	0.19	61.83	2.32	131.796	0.369891	118.588	0.176003	1	Lung	A549	MW96	MTT	93.55	safe
ERM00000559	Ag_HEC_sol	HEC	96	212	17.8	3981.53	4.11	31.55	0.19	61.83	2.32	73.43	0.23	79.3658	0.23	20	Lung	A549	MW6	MTT	93.62	safe
ERM00000559	Ag_HEC_sol	HEC	96	212	17.8	3981.53	4.11	31.55	0.19	61.83	2.32	76.03	0.22	77.8132	0.22	50	Lung	A549	MW12	MTT	94.32	safe
ERM00000559	Ag_HEC_sol	HEC	96	212	17.8	3981.53	4.11	31.55	0.19	61.83	2.32	73.43	0.23	79.3658	0.23	20	Lung	A549	MW6	MTT	95.3	safe
ERM00000559	Ag_HEC_sol	HEC	96	212	17.8	3981.53	4.11	31.55	0.19	61.83	2.32	73.08	0.23	77.8915	0.22	50	Lung	A549	MW96	MTT	96.7	safe
ERM00000559	Ag_HEC_sol	HEC	96	212	17.8	3981.53	4.11	31.55	0.19	61.83	2.32	131.796	0.369891	118.588	0.176003	5	Lung	A549	MW96	MTT	97.62	safe
ERM00000559	Ag_HEC_sol	HEC	96	212	17.8	3981.53	4.11	31.55	0.19	61.83	2.32	131.796	0.369891	118.588	0.176003	1	Lung	A549	MW6	MTT	98.15	safe
ERM00000559	Ag_HEC_sol	HEC	96	212	17.8	3981.53	4.11	31.55	0.19	61.83	2.32	128.359	0.36487	119.161	0.178631	1	Lung	A549	MW12	Alamar_Blue	98.75	safe
ERM00000559	Ag_HEC_sol	HEC	96	212	17.8	3981.53	4.11	31.55	0.19	61.83	2.32	72.57	0.23	79.8833	0.23	10	Lung	A549	MW6	MTT	98.89	safe
ERM00000559	Ag_HEC_sol	HEC	96	212	17.8	3981.53	4.11	31.55	0.19	61.83	2.32	131.796	0.369891	118.588	0.176003	1	Lung	A549	MW6	MTT	99.24	safe
ERM00000559	Ag_HEC_sol	HEC	96	212	17.8	3981.53	4.11	31.55	0.19	61.83	2.32	131.796	0.369891	118.588	0.176003	0.1	Lung	A549	MW6	MTT	99.52	safe
ERM00000559	Ag_HEC_sol	HEC	96	212	17.8	3981.53	4.11	31.55	0.19	61.83	2.32	128.359	0.36487	119.161	0.178631	0.1	Lung	A549	MW12	Alamar_Blue	99.69	safe
ERM00000559	Ag_HEC_sol	HEC	96	212	17.8	3981.53	4.11	31.55	0.19	61.83	2.32	79.18	0.19	80.3354	0.21	50	Lung	A549	MW96	MTT	100.06	safe
ERM00000559	Ag_HEC_sol	HEC	96	212	17.8	3981.53	4.11	31.55	0.19	61.83	2.32	131.796	0.369891	118.588	0.176003	0.5	Lung	A549	MW96	MTT	100.73	safe
ERM00000559	Ag_HEC_sol	HEC	96	212	17.8	3981.53	4.11	31.55	0.19	61.83	2.32	131.796	0.369891	118.588	0.176003	0.1	Lung	A549	MW96	MTT	100.77	safe
ERM00000559	Ag_HEC_sol	HEC	96	212	17.8	3981.53	4.11	31.55	0.19	61.83	2.32	80.37	0.2	75.2256	0.21	100	Lung	A549	MW96	MTT	101.49	safe
ERM00000559	Ag_HEC_sol	HEC	96	212	17.8	3981.53	4.11	31.55	0.19	61.83	2.32	128.359	0.36487	119.161	0.178631	0.5	Lung	A549	MW12	Alamar_Blue	101.69	safe
ERM00000559	Ag_HEC_sol	HEC	96	212	17.8	3981.53	4.11	31.55	0.19	61.83	2.32	78.46	0.19	83.4014	0.22	20	Lung	A549	MW96	MTT	102.33	safe
ERM00000559	Ag_HEC_sol	HEC	96	212	17.8	3981.53	4.11	31.55	0.19	61.83	2.32	131.796	0.369891	118.588	0.176003	1	Lung	A549	MW6	MTT	102.46	safe
ERM00000559	Ag_HEC_sol	HEC	96	212	17.8	3981.53	4.11	31.55	0.19	61.83	2.32	79.89	0.2	77.2695	0.21	80	Lung	A549	MW96	MTT	102.69	safe
ERM00000559	Ag_HEC_sol	HEC	96	212	17.8	3981.53	4.11	31.55	0.19	61.83	2.32	79.42	0.19	79.3135	0.21	60	Lung	A549	MW96	MTT	103.05	safe
ERM00000559	Ag_HEC_sol	HEC	96	212	17.8	3981.53	4.11	31.55	0.19	61.83	2.32	131.796	0.369891	118.588	0.176003	1	Lung	A549	MW96	MTT	103.11	safe
ERM00000559	Ag_HEC_sol	HEC	96	212	17.8	3981.53	4.11	31.55	0.19	61.83	2.32	74.97	0.22	74.4511	0.23	40	Lung	A549	MW96	MTT	103.5	safe
ERM00000559	Ag_HEC_sol	HEC	96	212	17.8	3981.53	4.11	31.55	0.19	61.83	2.32	72.57	0.23	79.8833	0.23	10	Lung	A549	MW6	MTT	103.65	safe
ERM00000559	Ag_HEC_sol	HEC	96	212	17.8	3981.53	4.11	31.55	0.19	61.83	2.32	77.64	0.22	69.6133	0.26	100	Lung	A549	MW96	MTT	104.19	safe
ERM00000559	Ag_HEC_sol	HEC	96	212	17.8	3981.53	4.11	31.55	0.19	61.83	2.32	72.57	0.23	79.8833	0.23	10	Lung	A549	MW6	MTT	104.84	safe
ERM00000559	Ag_HEC_sol	HEC	96	212	17.8	3981.53	4.11	31.55	0.19	61.83	2.32	131.796	0.369891	118.588	0.176003	1	Lung	A549	MW6	MTT	106.4	safe
ERM00000559	Ag_HEC_sol	HEC	96	212	17.8	3981.53	4.11	31.55	0.19	61.83	2.32	75.86	0.22	72.8385	0.24	60	Lung	A549	MW96	MTT	106.4	safe
ERM00000559	Ag_HEC_sol	HEC	96	212	17.8	3981.53	4.11	31.55	0.19	61.83	2.32	131.796	0.369891	118.588	0.176003	0.1	Lung	A549	MW6	MTT	106.55	safe
ERM00000559	Ag_HEC_sol	HEC	96	212	17.8	3981.53	4.11	31.55	0.19	61.83	2.32	131.796	0.369891	118.588	0.176003	1	Lung	A549	MW12	MTT	107.7	safe
ERM00000559	Ag_HEC_sol	HEC	96	212	17.8	3981.53	4.11	31.55	0.19	61.83	2.32	78.94	0.19	81.3574	0.22	40	Lung	A549	MW96	MTT	109.21	safe
ERM00000559	Ag_HEC_sol	HEC	96	212	17.8	3981.53	4.11	31.55	0.19	61.83	2.32	131.796	0.369891	118.588	0.176003	5	Lung	A549	MW12	MTT	110.15	safe
ERM00000559	Ag_HEC_sol	HEC	96	212	17.8	3981.53	4.11	31.55	0.19	61.83	2.32	73.43	0.23	79.3658	0.23	20	Lung	A549	MW12	MTT	110.34	safe
ERM00000559	Ag_HEC_sol	HEC	96	212	17.8	3981.53	4.11	31.55	0.19	61.83	2.32	72.57	0.23	79.8833	0.23	10	Lung	A549	MW12	Alamar_Blue	110.38	safe
ERM00000559	Ag_HEC_sol	HEC	96	212	17.8	3981.53	4.11	31.55	0.19	61.83	2.32	72.57	0.23	79.8833	0.23	10	Lung	A549	MW12	MTT	113.02	safe
ERM00000559	Ag_HEC_sol	HEC	96	212	17.8	3981.53	4.11	31.55	0.19	61.83	2.32	74.08	0.23	76.0637	0.22	20	Lung	A549	MW96	MTT	114.31	safe
ERM00000559	Ag_HEC_sol	HEC	96	212	17.8	3981.53	4.11	31.55	0.19	61.83	2.32	131.796	0.369891	118.588	0.176003	0.1	Lung	A549	MW12	MTT	114.57	safe
ERM00000559	Ag_HEC_sol	HEC	96	212	17.8	3981.53	4.11	31.55	0.19	61.83	2.32	128.359	0.36487	119.161	0.178631	1	Lung	A549	MW12	Alamar_Blue	116.04	safe
ERM00000559	Ag_HEC_sol	HEC	96	212	17.8	3981.53	4.11	31.55	0.19	61.83	2.32	131.796	0.369891	118.588	0.176003	0.5	Lung	A549	MW12	MTT	118.91	safe
ERM00000559	Ag_HEC_sol	HEC	96	212	17.8	3981.53	4.11	31.55	0.19	61.83	2.32	76.75	0.22	71.2259	0.25	80	Lung	A549	MW96	MTT	120.85	safe
ERM00000549	Ag_naked_Sigma Aldrich	none	61	98	20	5026.55	0	14.54	15.53	69.93	0	446.203	0.589232	266.906	0.518192	100	Intestinal	HCT-116	MW96	WST-1	0.201314	very_toxic
ERM00000549	Ag_naked_Sigma Aldrich	none	61	98	20	5026.55	0	14.54	15.53	69.93	0	273.37	0.37	147.167	0.28	100	Lung	A549	MW6	Alamar_Blue	0.45	very_toxic
ERM00000549	Ag_naked_Sigma Aldrich	none	61	98	20	5026.55	0	14.54	15.53	69.93	0	544.62	0.66	146.259	0.29	50	Lung	A549	MW6	Alamar_Blue	0.6	very_toxic
ERM00000549	Ag_naked_Sigma Aldrich	none	61	98	20	5026.55	0	14.54	15.53	69.93	0	446.203	0.589232	266.906	0.518192	100	Intestinal	HCT-116	MW96	WST-1	0.677256	very_toxic
ERM00000549	Ag_naked_Sigma Aldrich	none	61	98	20	5026.55	0	14.54	15.53	69.93	0	643.63	0.77	128.815	0.27	20	Lung	A549	MW6	Alamar_Blue	0.77	very_toxic
ERM00000549	Ag_naked_Sigma Aldrich	none	61	98	20	5026.55	0	14.54	15.53	69.93	0	446.203	0.589232	266.906	0.518192	100	Intestinal	HCT-116	MW96	WST-1	0.914307	very_toxic
ERM00000549	Ag_naked_Sigma Aldrich	none	61	98	20	5026.55	0	14.54	15.53	69.93	0	519.91	0.61	135.48	0.21	10	Lung	A549	MW6	Alamar_Blue	0.93	very_toxic
ERM00000549	Ag_naked_Sigma Aldrich	none	61	98	20	5026.55	0	14.54	15.53	69.93	0	323.98	0.51074	150.909	0.289174	0.1	Lung	A549	MW6	Alamar_Blue	1.04	very_toxic
ERM00000549	Ag_naked_Sigma Aldrich	none	61	98	20	5026.55	0	14.54	15.53	69.93	0	446.203	0.589232	266.906	0.518192	100	Intestinal	HCT-116	MW96	WST-1	1.04574	very_toxic
ERM00000549	Ag_naked_Sigma Aldrich	none	61	98	20	5026.55	0	14.54	15.53	69.93	0	323.98	0.51074	150.909	0.289174	1	Lung	A549	MW6	Alamar_Blue	1.12	very_toxic
ERM00000549	Ag_naked_Sigma Aldrich	none	61	98	20	5026.55	0	14.54	15.53	69.93	0	446.203	0.589232	266.906	0.518192	100	Intestinal	HCT-116	MW96	WST-1	1.1852	very_toxic
ERM00000549	Ag_naked_Sigma Aldrich	none	61	98	20	5026.55	0	14.54	15.53	69.93	0	446.203	0.589232	266.906	0.518192	100	Intestinal	HCT-116	MW96	WST-1	1.42479	very_toxic
ERM00000549	Ag_naked_Sigma Aldrich	none	61	98	20	5026.55	0	14.54	15.53	69.93	0	446.203	0.589232	266.906	0.518192	100	Intestinal	HCT-116	MW96	WST-1	1.45395	very_toxic
ERM00000549	Ag_naked_Sigma Aldrich	none	61	98	20	5026.55	0	14.54	15.53	69.93	0	446.203	0.589232	266.906	0.518192	100	Intestinal	HCT-116	MW96	WST-1	1.73337	very_toxic
ERM00000549	Ag_naked_Sigma Aldrich	none	61	98	20	5026.55	0	14.54	15.53	69.93	0	446.203	0.589232	266.906	0.518192	100	Intestinal	HCT-116	MW96	WST-1	1.76766	very_toxic
ERM00000549	Ag_naked_Sigma Aldrich	none	61	98	20	5026.55	0	14.54	15.53	69.93	0	446.203	0.589232	266.906	0.518192	100	Intestinal	HCT-116	MW96	WST-1	1.92576	very_toxic
ERM00000549	Ag_naked_Sigma Aldrich	none	61	98	20	5026.55	0	14.54	15.53	69.93	0	446.203	0.589232	266.906	0.518192	100	Intestinal	HCT-116	MW96	WST-1	2.00758	very_toxic
ERM00000549	Ag_naked_Sigma Aldrich	none	61	98	20	5026.55	0	14.54	15.53	69.93	0	446.203	0.589232	266.906	0.518192	100	Intestinal	HCT-116	MW96	WST-1	2.10291	very_toxic
ERM00000549	Ag_naked_Sigma Aldrich	none	61	98	20	5026.55	0	14.54	15.53	69.93	0	446.203	0.589232	266.906	0.518192	100	Intestinal	HCT-116	MW96	WST-1	2.22796	very_toxic
ERM00000549	Ag_naked_Sigma Aldrich	none	61	98	20	5026.55	0	14.54	15.53	69.93	0	446.203	0.589232	266.906	0.518192	100	Intestinal	HCT-116	MW96	WST-1	2.50863	very_toxic
ERM00000549	Ag_naked_Sigma Aldrich	none	61	98	20	5026.55	0	14.54	15.53	69.93	0	446.203	0.589232	266.906	0.518192	100	Intestinal	HCT-116	MW96	WST-1	2.65339	very_toxic
ERM00000549	Ag_naked_Sigma Aldrich	none	61	98	20	5026.55	0	14.54	15.53	69.93	0	446.203	0.589232	266.906	0.518192	100	Intestinal	HCT-116	MW96	WST-1	2.79226	very_toxic
ERM00000549	Ag_naked_Sigma Aldrich	none	61	98	20	5026.55	0	14.54	15.53	69.93	0	389.5	0.44	173.6	0.26	100	Lung	A549	MW96	MTT	2.82	very_toxic
ERM00000549	Ag_naked_Sigma Aldrich	none	61	98	20	5026.55	0	14.54	15.53	69.93	0	446.203	0.589232	266.906	0.518192	100	Intestinal	HCT-116	MW96	WST-1	2.9734	very_toxic
ERM00000549	Ag_naked_Sigma Aldrich	none	61	98	20	5026.55	0	14.54	15.53	69.93	0	446.203	0.589232	266.906	0.518192	100	Intestinal	HCT-116	MW96	WST-1	3.01002	very_toxic
ERM00000549	Ag_naked_Sigma Aldrich	none	61	98	20	5026.55	0	14.54	15.53	69.93	0	339.17	0.36	168.7	0.26	100	Lung	A549	MW96	MTT	3.23	very_toxic
ERM00000549	Ag_naked_Sigma Aldrich	none	61	98	20	5026.55	0	14.54	15.53	69.93	0	446.203	0.589232	266.906	0.518192	100	Intestinal	HCT-116	MW96	WST-1	4.10963	very_toxic
ERM00000549	Ag_naked_Sigma Aldrich	none	61	98	20	5026.55	0	14.54	15.53	69.93	0	383.92	0.4	164.178	0.23	80	Lung	A549	MW96	MTT	7.45	very_toxic
ERM00000549	Ag_naked_Sigma Aldrich	none	61	98	20	5026.55	0	14.54	15.53	69.93	0	446.203	0.589232	266.906	0.518192	100	Intestinal	HCT-116	MW96	WST-1	7.50625	very_toxic
ERM00000549	Ag_naked_Sigma Aldrich	none	61	98	20	5026.55	0	14.54	15.53	69.93	0	378.34	0.36	154.756	0.21	60	Lung	A549	MW96	MTT	9.04	very_toxic
ERM00000549	Ag_naked_Sigma Aldrich	none	61	98	20	5026.55	0	14.54	15.53	69.93	0	446.203	0.589232	266.906	0.518192	100	Intestinal	HCT-116	MW96	WST-1	9.4869	very_toxic
ERM00000549	Ag_naked_Sigma Aldrich	none	61	98	20	5026.55	0	14.54	15.53	69.93	0	446.203	0.589232	266.906	0.518192	100	Intestinal	HCT-116	MW96	WST-1	10.3341	very_toxic
ERM00000549	Ag_naked_Sigma Aldrich	none	61	98	20	5026.55	0	14.54	15.53	69.93	0	446.203	0.589232	266.906	0.518192	100	Intestinal	HCT-116	MW96	WST-1	10.7108	very_toxic
ERM00000549	Ag_naked_Sigma Aldrich	none	61	98	20	5026.55	0	14.54	15.53	69.93	0	242.27	0.21	159.1	0.43	100	Lung	A549	MW96	MTT	11.43	very_toxic
ERM00000549	Ag_naked_Sigma Aldrich	none	61	98	20	5026.55	0	14.54	15.53	69.93	0	446.203	0.589232	266.906	0.518192	100	Intestinal	HCT-116	MW96	WST-1	11.4665	very_toxic
ERM00000549	Ag_naked_Sigma Aldrich	none	61	98	20	5026.55	0	14.54	15.53	69.93	0	334.25	0.4	163.1	0.3	100	Lung	A549	MW12	Alamar_Blue	11.74	very_toxic
ERM00000549	Ag_naked_Sigma Aldrich	none	61	98	20	5026.55	0	14.54	15.53	69.93	0	446.203	0.589232	266.906	0.518192	100	Intestinal	HCT-116	MW96	WST-1	11.9572	very_toxic
ERM00000549	Ag_naked_Sigma Aldrich	none	61	98	20	5026.55	0	14.54	15.53	69.93	0	446.203	0.589232	266.906	0.518192	100	Intestinal	HCT-116	MW96	WST-1	13.2028	very_toxic
ERM00000549	Ag_naked_Sigma Aldrich	none	61	98	20	5026.55	0	14.54	15.53	69.93	0	446.203	0.589232	266.906	0.518192	100	Intestinal	HCT-116	MW96	WST-1	13.941	very_toxic
ERM00000549	Ag_naked_Sigma Aldrich	none	61	98	20	5026.55	0	14.54	15.53	69.93	0	446.203	0.589232	266.906	0.518192	100	Intestinal	HCT-116	MW96	WST-1	15.908	very_toxic
ERM00000549	Ag_naked_Sigma Aldrich	none	61	98	20	5026.55	0	14.54	15.53	69.93	0	446.203	0.589232	266.906	0.518192	100	Intestinal	HCT-116	MW96	WST-1	16.3441	very_toxic
ERM00000549	Ag_naked_Sigma Aldrich	none	61	98	20	5026.55	0	14.54	15.53	69.93	0	446.203	0.589232	266.906	0.518192	100	Intestinal	HCT-116	MW96	WST-1	16.4664	very_toxic
ERM00000549	Ag_naked_Sigma Aldrich	none	61	98	20	5026.55	0	14.54	15.53	69.93	0	605.08	0.72	132.933	0.25	40	Lung	A549	MW12	Alamar_Blue	16.53	very_toxic
ERM00000549	Ag_naked_Sigma Aldrich	none	61	98	20	5026.55	0	14.54	15.53	69.93	0	354.37	0.45	170	0.28	100	Lung	A549	MW96	MTT	16.68	very_toxic
ERM00000549	Ag_naked_Sigma Aldrich	none	61	98	20	5026.55	0	14.54	15.53	69.93	0	476.29	0.61	147.644	0.29	80	Lung	A549	MW12	Alamar_Blue	17.43	very_toxic
ERM00000549	Ag_naked_Sigma Aldrich	none	61	98	20	5026.55	0	14.54	15.53	69.93	0	540.69	0.67	140.289	0.27	60	Lung	A549	MW12	Alamar_Blue	18.61	very_toxic
ERM00000549	Ag_naked_Sigma Aldrich	none	61	98	20	5026.55	0	14.54	15.53	69.93	0	446.203	0.589232	266.906	0.518192	100	Intestinal	HCT-116	MW96	WST-1	21.1757	very_toxic
ERM00000549	Ag_naked_Sigma Aldrich	none	61	98	20	5026.55	0	14.54	15.53	69.93	0	669.47	0.78	125.578	0.23	20	Lung	A549	MW12	Alamar_Blue	24.89	very_toxic
ERM00000549	Ag_naked_Sigma Aldrich	none	61	98	20	5026.55	0	14.54	15.53	69.93	0	273.37	0.37	147.167	0.28	100	Lung	A549	MW6	MTT	29.57	very_toxic
ERM00000549	Ag_naked_Sigma Aldrich	none	61	98	20	5026.55	0	14.54	15.53	69.93	0	420.01	0.54	159.511	0.28	60	Lung	A549	MW96	MTT	29.62	very_toxic
ERM00000549	Ag_naked_Sigma Aldrich	none	61	98	20	5026.55	0	14.54	15.53	69.93	0	1234.67	0.63	1024.03	0.72	50	Intestinal	HCT-116	MW96	WST-1	30.8902	Toxic
ERM00000549	Ag_naked_Sigma Aldrich	none	61	98	20	5026.55	0	14.54	15.53	69.93	0	476.29	0.61	147.644	0.29	80	Lung	A549	MW12	Alamar_Blue	32.37	Toxic
ERM00000549	Ag_naked_Sigma Aldrich	none	61	98	20	5026.55	0	14.54	15.53	69.93	0	1234.67	0.63	1024.03	0.72	50	Intestinal	HCT-116	MW96	WST-1	32.5871	Toxic
ERM00000549	Ag_naked_Sigma Aldrich	none	61	98	20	5026.55	0	14.54	15.53	69.93	0	1234.67	0.63	1024.03	0.72	50	Intestinal	HCT-116	MW96	WST-1	32.7398	Toxic
ERM00000549	Ag_naked_Sigma Aldrich	none	61	98	20	5026.55	0	14.54	15.53	69.93	0	1234.67	0.63	1024.03	0.72	50	Intestinal	HCT-116	MW96	WST-1	33.2884	Toxic
ERM00000549	Ag_naked_Sigma Aldrich	none	61	98	20	5026.55	0	14.54	15.53	69.93	0	1234.67	0.63	1024.03	0.72	50	Intestinal	HCT-116	MW96	WST-1	33.3455	Toxic
ERM00000549	Ag_naked_Sigma Aldrich	none	61	98	20	5026.55	0	14.54	15.53	69.93	0	334.25	0.4	163.1	0.3	100	Lung	A549	MW12	Alamar_Blue	33.98	Toxic
ERM00000549	Ag_naked_Sigma Aldrich	none	61	98	20	5026.55	0	14.54	15.53	69.93	0	356.39	0.46	148.033	0.3	60	Lung	A549	MW96	MTT	34.56	Toxic
ERM00000549	Ag_naked_Sigma Aldrich	none	61	98	20	5026.55	0	14.54	15.53	69.93	0	1234.67	0.63	1024.03	0.72	50	Intestinal	HCT-116	MW96	WST-1	34.9283	Toxic
ERM00000549	Ag_naked_Sigma Aldrich	none	61	98	20	5026.55	0	14.54	15.53	69.93	0	387.19	0.49	164.756	0.28	80	Lung	A549	MW96	MTT	35.54	Toxic
ERM00000549	Ag_naked_Sigma Aldrich	none	61	98	20	5026.55	0	14.54	15.53	69.93	0	342.71	0.34	149.87	0.37	80	Lung	A549	MW96	MTT	35.61	Toxic
ERM00000549	Ag_naked_Sigma Aldrich	none	61	98	20	5026.55	0	14.54	15.53	69.93	0	1234.67	0.63	1024.03	0.72	50	Intestinal	HCT-116	MW96	WST-1	35.6599	Toxic
ERM00000549	Ag_naked_Sigma Aldrich	none	61	98	20	5026.55	0	14.54	15.53	69.93	0	452.83	0.58	154.267	0.27	40	Lung	A549	MW96	MTT	35.84	Toxic
ERM00000549	Ag_naked_Sigma Aldrich	none	61	98	20	5026.55	0	14.54	15.53	69.93	0	443.16	0.48	140.641	0.31	60	Lung	A549	MW96	MTT	35.96	Toxic
ERM00000549	Ag_naked_Sigma Aldrich	none	61	98	20	5026.55	0	14.54	15.53	69.93	0	283.8	0.34	155.9	0.29	100	Lung	A549	MW96	MTT	36.69	Toxic
ERM00000549	Ag_naked_Sigma Aldrich	none	61	98	20	5026.55	0	14.54	15.53	69.93	0	519.91	0.61	135.48	0.21	10	Lung	A549	MW12	Alamar_Blue	36.99	Toxic
ERM00000549	Ag_naked_Sigma Aldrich	none	61	98	20	5026.55	0	14.54	15.53	69.93	0	540.69	0.67	140.289	0.27	60	Lung	A549	MW12	Alamar_Blue	38.32	Toxic
ERM00000549	Ag_naked_Sigma Aldrich	none	61	98	20	5026.55	0	14.54	15.53	69.93	0	392.69	0.53	144.1	0.3	40	Lung	A549	MW96	MTT	39.68	Toxic
ERM00000549	Ag_naked_Sigma Aldrich	none	61	98	20	5026.55	0	14.54	15.53	69.93	0	375.56	0.34	150.044	0.2	50	Lung	A549	MW96	MTT	39.92	Toxic
ERM00000549	Ag_naked_Sigma Aldrich	none	61	98	20	5026.55	0	14.54	15.53	69.93	0	476.29	0.61	147.644	0.29	80	Lung	A549	MW12	Alamar_Blue	40.24	Toxic
ERM00000549	Ag_naked_Sigma Aldrich	none	61	98	20	5026.55	0	14.54	15.53	69.93	0	395.29	0.44	163.22	0.24	80	Lung	A549	MW96	MTT	41.4	Toxic
ERM00000549	Ag_naked_Sigma Aldrich	none	61	98	20	5026.55	0	14.54	15.53	69.93	0	493.38	0.54	136.026	0.28	50	Lung	A549	MW96	MTT	41.58	Toxic
ERM00000549	Ag_naked_Sigma Aldrich	none	61	98	20	5026.55	0	14.54	15.53	69.93	0	540.69	0.67	140.289	0.27	60	Lung	A549	MW12	Alamar_Blue	41.63	Toxic
ERM00000549	Ag_naked_Sigma Aldrich	none	61	98	20	5026.55	0	14.54	15.53	69.93	0	544.62	0.66	146.259	0.29	50	Lung	A549	MW6	MTT	44.67	Toxic
ERM00000549	Ag_naked_Sigma Aldrich	none	61	98	20	5026.55	0	14.54	15.53	69.93	0	320.1	0.4	151.967	0.29	80	Lung	A549	MW96	MTT	44.82	Toxic
ERM00000549	Ag_naked_Sigma Aldrich	none	61	98	20	5026.55	0	14.54	15.53	69.93	0	342.71	0.34	149.87	0.37	80	Lung	A549	MW96	MTT	44.87	Toxic
ERM00000549	Ag_naked_Sigma Aldrich	none	61	98	20	5026.55	0	14.54	15.53	69.93	0	451.4	0.51	157.737	0.22	60	Lung	A549	MW96	MTT	45.02	Toxic
ERM00000549	Ag_naked_Sigma Aldrich	none	61	98	20	5026.55	0	14.54	15.53	69.93	0	479.46	0.55	154.996	0.2	50	Lung	A549	MW96	MTT	45.85	Toxic
ERM00000549	Ag_naked_Sigma Aldrich	none	61	98	20	5026.55	0	14.54	15.53	69.93	0	321.039	0.597388	277.916	0.521507	25	Intestinal	HCT-116	MW96	WST-1	45.9899	Toxic
ERM00000549	Ag_naked_Sigma Aldrich	none	61	98	20	5026.55	0	14.54	15.53	69.93	0	1234.67	0.63	1024.03	0.72	50	Intestinal	HCT-116	MW96	WST-1	46.4269	Toxic
ERM00000549	Ag_naked_Sigma Aldrich	none	61	98	20	5026.55	0	14.54	15.53	69.93	0	1234.67	0.63	1024.03	0.72	50	Intestinal	HCT-116	MW96	WST-1	46.5237	Toxic
ERM00000549	Ag_naked_Sigma Aldrich	none	61	98	20	5026.55	0	14.54	15.53	69.93	0	1234.67	0.63	1024.03	0.72	50	Intestinal	HCT-116	MW96	WST-1	46.8315	Toxic
ERM00000549	Ag_naked_Sigma Aldrich	none	61	98	20	5026.55	0	14.54	15.53	69.93	0	617.53	0.62	436.73	0.72	50	Intestinal	HCT-116	MW96	WST-1	47.1973	Toxic
ERM00000549	Ag_naked_Sigma Aldrich	none	61	98	20	5026.55	0	14.54	15.53	69.93	0	447.13	0.62	138.2	0.31	10	Lung	A549	MW96	MTT	47.99	Toxic
ERM00000549	Ag_naked_Sigma Aldrich	none	61	98	20	5026.55	0	14.54	15.53	69.93	0	605.08	0.72	132.933	0.25	40	Lung	A549	MW12	Alamar_Blue	48.09	Toxic
ERM00000549	Ag_naked_Sigma Aldrich	none	61	98	20	5026.55	0	14.54	15.53	69.93	0	334.25	0.4	163.1	0.3	100	Lung	A549	MW12	Alamar_Blue	48.23	Toxic
ERM00000549	Ag_naked_Sigma Aldrich	none	61	98	20	5026.55	0	14.54	15.53	69.93	0	1234.67	0.63	1024.03	0.72	50	Intestinal	HCT-116	MW96	WST-1	48.6038	Toxic
ERM00000549	Ag_naked_Sigma Aldrich	none	61	98	20	5026.55	0	14.54	15.53	69.93	0	321.039	0.597388	277.916	0.521507	25	Intestinal	HCT-116	MW96	WST-1	48.8259	Toxic
ERM00000549	Ag_naked_Sigma Aldrich	none	61	98	20	5026.55	0	14.54	15.53	69.93	0	617.53	0.62	436.73	0.72	50	Intestinal	HCT-116	MW96	WST-1	50.0145	Toxic
ERM00000549	Ag_naked_Sigma Aldrich	none	61	98	20	5026.55	0	14.54	15.53	69.93	0	1234.67	0.63	1024.03	0.72	50	Intestinal	HCT-116	MW96	WST-1	50.3857	Toxic
ERM00000549	Ag_naked_Sigma Aldrich	none	61	98	20	5026.55	0	14.54	15.53	69.93	0	543.6	0.61	131.411	0.26	40	Lung	A549	MW96	MTT	51.18	Toxic
ERM00000549	Ag_naked_Sigma Aldrich	none	61	98	20	5026.55	0	14.54	15.53	69.93	0	476.29	0.61	147.644	0.29	80	Lung	A549	MW12	Alamar_Blue	52.01	Toxic
ERM00000549	Ag_naked_Sigma Aldrich	none	61	98	20	5026.55	0	14.54	15.53	69.93	0	617.53	0.62	436.73	0.72	50	Intestinal	HCT-116	MW96	WST-1	52.4255	Toxic
ERM00000549	Ag_naked_Sigma Aldrich	none	61	98	20	5026.55	0	14.54	15.53	69.93	0	617.53	0.62	436.73	0.72	50	Intestinal	HCT-116	MW96	WST-1	52.6674	Toxic
ERM00000549	Ag_naked_Sigma Aldrich	none	61	98	20	5026.55	0	14.54	15.53	69.93	0	321.039	0.597388	277.916	0.521507	25	Intestinal	HCT-116	MW96	WST-1	52.6698	Toxic
ERM00000549	Ag_naked_Sigma Aldrich	none	61	98	20	5026.55	0	14.54	15.53	69.93	0	617.53	0.62	436.73	0.72	50	Intestinal	HCT-116	MW96	WST-1	53.1231	Toxic
ERM00000549	Ag_naked_Sigma Aldrich	none	61	98	20	5026.55	0	14.54	15.53	69.93	0	428.99	0.59	140.167	0.31	20	Lung	A549	MW96	MTT	53.49	Toxic
ERM00000549	Ag_naked_Sigma Aldrich	none	61	98	20	5026.55	0	14.54	15.53	69.93	0	322.688	0.59833	273.999	0.518119	12.5	Intestinal	HCT-116	MW96	WST-1	54.0731	Toxic
ERM00000549	Ag_naked_Sigma Aldrich	none	61	98	20	5026.55	0	14.54	15.53	69.93	0	321.039	0.597388	277.916	0.521507	25	Intestinal	HCT-116	MW96	WST-1	54.3667	Toxic
ERM00000549	Ag_naked_Sigma Aldrich	none	61	98	20	5026.55	0	14.54	15.53	69.93	0	617.53	0.62	436.73	0.72	50	Intestinal	HCT-116	MW96	WST-1	54.9894	Toxic
ERM00000549	Ag_naked_Sigma Aldrich	none	61	98	20	5026.55	0	14.54	15.53	69.93	0	493.38	0.54	136.026	0.28	50	Lung	A549	MW96	MTT	55.01	Toxic
ERM00000549	Ag_naked_Sigma Aldrich	none	61	98	20	5026.55	0	14.54	15.53	69.93	0	321.039	0.597388	277.916	0.521507	25	Intestinal	HCT-116	MW96	WST-1	55.5632	Toxic
ERM00000549	Ag_naked_Sigma Aldrich	none	61	98	20	5026.55	0	14.54	15.53	69.93	0	329.514	0.612211	273.738	0.519584	6.25	Intestinal	HCT-116	MW96	WST-1	55.5689	Toxic
ERM00000549	Ag_naked_Sigma Aldrich	none	61	98	20	5026.55	0	14.54	15.53	69.93	0	443.16	0.48	140.641	0.31	60	Lung	A549	MW96	MTT	55.84	Toxic
ERM00000549	Ag_naked_Sigma Aldrich	none	61	98	20	5026.55	0	14.54	15.53	69.93	0	379.6	0.49	175.333	0.32	100	Lung	A549	MW6	MTT	56.52	Toxic
ERM00000549	Ag_naked_Sigma Aldrich	none	61	98	20	5026.55	0	14.54	15.53	69.93	0	605.08	0.72	132.933	0.25	40	Lung	A549	MW12	Alamar_Blue	56.58	Toxic
ERM00000549	Ag_naked_Sigma Aldrich	none	61	98	20	5026.55	0	14.54	15.53	69.93	0	485.66	0.62	149.022	0.27	20	Lung	A549	MW96	MTT	57.01	Toxic
ERM00000549	Ag_naked_Sigma Aldrich	none	61	98	20	5026.55	0	14.54	15.53	69.93	0	321.039	0.597388	277.916	0.521507	25	Intestinal	HCT-116	MW96	WST-1	57.6547	Toxic
ERM00000549	Ag_naked_Sigma Aldrich	none	61	98	20	5026.55	0	14.54	15.53	69.93	0	334.25	0.4	163.1	0.3	100	Lung	A549	MW12	Alamar_Blue	57.8	Toxic
ERM00000549	Ag_naked_Sigma Aldrich	none	61	98	20	5026.55	0	14.54	15.53	69.93	0	331.974	0.51074	157.352	0.295141	0.1	Lung	A549	MW12	MTT	57.83	Toxic
ERM00000549	Ag_naked_Sigma Aldrich	none	61	98	20	5026.55	0	14.54	15.53	69.93	0	321.039	0.597388	277.916	0.521507	25	Intestinal	HCT-116	MW96	WST-1	58.6661	Toxic
ERM00000549	Ag_naked_Sigma Aldrich	none	61	98	20	5026.55	0	14.54	15.53	69.93	0	617.53	0.62	436.73	0.72	50	Intestinal	HCT-116	MW96	WST-1	58.849	Toxic
ERM00000549	Ag_naked_Sigma Aldrich	none	61	98	20	5026.55	0	14.54	15.53	69.93	0	540.69	0.67	140.289	0.27	60	Lung	A549	MW12	Alamar_Blue	59.13	Toxic
ERM00000549	Ag_naked_Sigma Aldrich	none	61	98	20	5026.55	0	14.54	15.53	69.93	0	519.91	0.61	135.48	0.21	10	Lung	A549	MW12	Alamar_Blue	59.17	Toxic
ERM00000549	Ag_naked_Sigma Aldrich	none	61	98	20	5026.55	0	14.54	15.53	69.93	0	617.53	0.62	436.73	0.72	50	Intestinal	HCT-116	MW96	WST-1	59.4399	Toxic
ERM00000549	Ag_naked_Sigma Aldrich	none	61	98	20	5026.55	0	14.54	15.53	69.93	0	329.514	0.612211	273.738	0.519584	6.25	Intestinal	HCT-116	MW96	WST-1	59.5976	Toxic
ERM00000549	Ag_naked_Sigma Aldrich	none	61	98	20	5026.55	0	14.54	15.53	69.93	0	669.47	0.78	125.578	0.23	20	Lung	A549	MW12	Alamar_Blue	59.77	Toxic
ERM00000549	Ag_naked_Sigma Aldrich	none	61	98	20	5026.55	0	14.54	15.53	69.93	0	543.6	0.61	131.411	0.26	40	Lung	A549	MW96	MTT	59.87	Toxic
ERM00000549	Ag_naked_Sigma Aldrich	none	61	98	20	5026.55	0	14.54	15.53	69.93	0	1234.67	0.63	1024.03	0.72	50	Intestinal	HCT-116	MW96	WST-1	60.4863	Toxic
ERM00000549	Ag_naked_Sigma Aldrich	none	61	98	20	5026.55	0	14.54	15.53	69.93	0	329.514	0.612211	273.738	0.519584	6.25	Intestinal	HCT-116	MW96	WST-1	61.03	Toxic
ERM00000549	Ag_naked_Sigma Aldrich	none	61	98	20	5026.55	0	14.54	15.53	69.93	0	507.52	0.59	152.256	0.19	40	Lung	A549	MW96	MTT	61.93	Toxic
ERM00000549	Ag_naked_Sigma Aldrich	none	61	98	20	5026.55	0	14.54	15.53	69.93	0	1234.67	0.63	1024.03	0.72	50	Intestinal	HCT-116	MW96	WST-1	62.273	Toxic
ERM00000549	Ag_naked_Sigma Aldrich	none	61	98	20	5026.55	0	14.54	15.53	69.93	0	273.37	0.37	147.167	0.28	100	Lung	A549	MW6	MTT	62.3	Toxic
ERM00000549	Ag_naked_Sigma Aldrich	none	61	98	20	5026.55	0	14.54	15.53	69.93	0	643.63	0.77	128.815	0.27	20	Lung	A549	MW6	MTT	62.36	Toxic
ERM00000549	Ag_naked_Sigma Aldrich	none	61	98	20	5026.55	0	14.54	15.53	69.93	0	321.039	0.597388	277.916	0.521507	25	Intestinal	HCT-116	MW96	WST-1	62.3828	Toxic
ERM00000549	Ag_naked_Sigma Aldrich	none	61	98	20	5026.55	0	14.54	15.53	69.93	0	323.98	0.51074	150.909	0.289174	5	Lung	A549	MW12	Alamar_Blue	62.55	Toxic
ERM00000549	Ag_naked_Sigma Aldrich	none	61	98	20	5026.55	0	14.54	15.53	69.93	0	372.77	0.32	145.333	0.19	40	Lung	A549	MW96	MTT	62.77	Toxic
ERM00000549	Ag_naked_Sigma Aldrich	none	61	98	20	5026.55	0	14.54	15.53	69.93	0	329.514	0.612211	273.738	0.519584	6.25	Intestinal	HCT-116	MW96	WST-1	62.8262	Toxic
ERM00000549	Ag_naked_Sigma Aldrich	none	61	98	20	5026.55	0	14.54	15.53	69.93	0	617.53	0.62	436.73	0.72	50	Intestinal	HCT-116	MW96	WST-1	62.9691	Toxic
ERM00000549	Ag_naked_Sigma Aldrich	none	61	98	20	5026.55	0	14.54	15.53	69.93	0	273.37	0.37	147.167	0.28	100	Lung	A549	MW6	Alamar_Blue	63.54	Toxic
ERM00000549	Ag_naked_Sigma Aldrich	none	61	98	20	5026.55	0	14.54	15.53	69.93	0	502.07	0.64	146.4	0.27	10	Lung	A549	MW96	MTT	64.27	Toxic
ERM00000549	Ag_naked_Sigma Aldrich	none	61	98	20	5026.55	0	14.54	15.53	69.93	0	411.9	0.56	155	0.32	100	Lung	A549	MW12	MTT	64.8	Toxic
ERM00000549	Ag_naked_Sigma Aldrich	none	61	98	20	5026.55	0	14.54	15.53	69.93	0	321.039	0.597388	277.916	0.521507	25	Intestinal	HCT-116	MW96	WST-1	64.8891	Toxic
ERM00000549	Ag_naked_Sigma Aldrich	none	61	98	20	5026.55	0	14.54	15.53	69.93	0	331.974	0.51074	157.352	0.295141	5	Lung	A549	MW96	MTT	65.05	Toxic
ERM00000549	Ag_naked_Sigma Aldrich	none	61	98	20	5026.55	0	14.54	15.53	69.93	0	644.04	0.74	122.181	0.2	20	Lung	A549	MW96	MTT	65.14	Toxic
ERM00000549	Ag_naked_Sigma Aldrich	none	61	98	20	5026.55	0	14.54	15.53	69.93	0	321.039	0.597388	277.916	0.521507	25	Intestinal	HCT-116	MW96	WST-1	65.1805	Toxic
ERM00000549	Ag_naked_Sigma Aldrich	none	61	98	20	5026.55	0	14.54	15.53	69.93	0	1234.67	0.63	1024.03	0.72	50	Intestinal	HCT-116	MW96	WST-1	65.5947	Toxic
ERM00000549	Ag_naked_Sigma Aldrich	none	61	98	20	5026.55	0	14.54	15.53	69.93	0	605.08	0.72	132.933	0.25	40	Lung	A549	MW12	Alamar_Blue	66.04	Toxic
ERM00000549	Ag_naked_Sigma Aldrich	none	61	98	20	5026.55	0	14.54	15.53	69.93	0	273.37	0.37	147.167	0.28	100	Lung	A549	MW6	MTT	66.16	Toxic
ERM00000549	Ag_naked_Sigma Aldrich	none	61	98	20	5026.55	0	14.54	15.53	69.93	0	322.688	0.59833	273.999	0.518119	12.5	Intestinal	HCT-116	MW96	WST-1	66.5749	Toxic
ERM00000549	Ag_naked_Sigma Aldrich	none	61	98	20	5026.55	0	14.54	15.53	69.93	0	321.039	0.597388	277.916	0.521507	25	Intestinal	HCT-116	MW96	WST-1	67.051	Toxic
ERM00000549	Ag_naked_Sigma Aldrich	none	61	98	20	5026.55	0	14.54	15.53	69.93	0	1022.96	0.7	880.023	0.72	25	Intestinal	HCT-116	MW96	WST-1	67.0822	Toxic
ERM00000549	Ag_naked_Sigma Aldrich	none	61	98	20	5026.55	0	14.54	15.53	69.93	0	1022.96	0.7	880.023	0.72	25	Intestinal	HCT-116	MW96	WST-1	67.1752	Toxic
ERM00000549	Ag_naked_Sigma Aldrich	none	61	98	20	5026.55	0	14.54	15.53	69.93	0	1234.67	0.63	1024.03	0.72	50	Intestinal	HCT-116	MW96	WST-1	67.4317	Toxic
ERM00000549	Ag_naked_Sigma Aldrich	none	61	98	20	5026.55	0	14.54	15.53	69.93	0	273.37	0.37	147.167	0.28	100	Lung	A549	MW6	MTT	68.43	Toxic
ERM00000549	Ag_naked_Sigma Aldrich	none	61	98	20	5026.55	0	14.54	15.53	69.93	0	563.64	0.66	146.774	0.17	20	Lung	A549	MW96	MTT	68.68	Toxic
ERM00000549	Ag_naked_Sigma Aldrich	none	61	98	20	5026.55	0	14.54	15.53	69.93	0	331.974	0.51074	157.352	0.295141	0.5	Lung	A549	MW12	MTT	69.7	Toxic
ERM00000549	Ag_naked_Sigma Aldrich	none	61	98	20	5026.55	0	14.54	15.53	69.93	0	1022.96	0.7	880.023	0.72	25	Intestinal	HCT-116	MW96	WST-1	69.9959	safe
ERM00000549	Ag_naked_Sigma Aldrich	none	61	98	20	5026.55	0	14.54	15.53	69.93	0	329.514	0.612211	273.738	0.519584	6.25	Intestinal	HCT-116	MW96	WST-1	70.1228	safe
ERM00000549	Ag_naked_Sigma Aldrich	none	61	98	20	5026.55	0	14.54	15.53	69.93	0	1022.96	0.7	880.023	0.72	25	Intestinal	HCT-116	MW96	WST-1	70.2789	safe
ERM00000549	Ag_naked_Sigma Aldrich	none	61	98	20	5026.55	0	14.54	15.53	69.93	0	644.04	0.74	122.181	0.2	20	Lung	A549	MW96	MTT	70.41	safe
ERM00000549	Ag_naked_Sigma Aldrich	none	61	98	20	5026.55	0	14.54	15.53	69.93	0	519.91	0.61	135.48	0.21	10	Lung	A549	MW6	MTT	70.73	safe
ERM00000549	Ag_naked_Sigma Aldrich	none	61	98	20	5026.55	0	14.54	15.53	69.93	0	1225.67	0.75	1101.67	0.72	12.5	Intestinal	HCT-116	MW96	WST-1	71.0169	safe
ERM00000549	Ag_naked_Sigma Aldrich	none	61	98	20	5026.55	0	14.54	15.53	69.93	0	1022.96	0.7	880.023	0.72	25	Intestinal	HCT-116	MW96	WST-1	71.1844	safe
ERM00000549	Ag_naked_Sigma Aldrich	none	61	98	20	5026.55	0	14.54	15.53	69.93	0	367.19	0.28	135.911	0.16	20	Lung	A549	MW96	MTT	71.34	safe
ERM00000549	Ag_naked_Sigma Aldrich	none	61	98	20	5026.55	0	14.54	15.53	69.93	0	329.514	0.612211	273.738	0.519584	6.25	Intestinal	HCT-116	MW96	WST-1	71.7616	safe
ERM00000549	Ag_naked_Sigma Aldrich	none	61	98	20	5026.55	0	14.54	15.53	69.93	0	1022.96	0.7	880.023	0.72	25	Intestinal	HCT-116	MW96	WST-1	71.8213	safe
ERM00000549	Ag_naked_Sigma Aldrich	none	61	98	20	5026.55	0	14.54	15.53	69.93	0	591.7	0.71	144.03	0.16	10	Lung	A549	MW96	MTT	72.14	safe
ERM00000549	Ag_naked_Sigma Aldrich	none	61	98	20	5026.55	0	14.54	15.53	69.93	0	331.974	0.51074	157.352	0.295141	5	Lung	A549	MW96	MTT	72.52	safe
ERM00000549	Ag_naked_Sigma Aldrich	none	61	98	20	5026.55	0	14.54	15.53	69.93	0	329.514	0.612211	273.738	0.519584	6.25	Intestinal	HCT-116	MW96	WST-1	72.6207	safe
ERM00000549	Ag_naked_Sigma Aldrich	none	61	98	20	5026.55	0	14.54	15.53	69.93	0	544.62	0.66	146.259	0.29	50	Lung	A549	MW6	MTT	73.02	safe
ERM00000549	Ag_naked_Sigma Aldrich	none	61	98	20	5026.55	0	14.54	15.53	69.93	0	322.688	0.59833	273.999	0.518119	12.5	Intestinal	HCT-116	MW96	WST-1	73.2188	safe
ERM00000549	Ag_naked_Sigma Aldrich	none	61	98	20	5026.55	0	14.54	15.53	69.93	0	323.98	0.51074	150.909	0.289174	1	Lung	A549	MW12	Alamar_Blue	73.38	safe
ERM00000549	Ag_naked_Sigma Aldrich	none	61	98	20	5026.55	0	14.54	15.53	69.93	0	544.62	0.66	146.259	0.29	50	Lung	A549	MW6	MTT	73.47	safe
ERM00000549	Ag_naked_Sigma Aldrich	none	61	98	20	5026.55	0	14.54	15.53	69.93	0	416.76	0.49	150.824	0.26	60	Lung	A549	MW12	Alamar_Blue	74.08	safe
ERM00000549	Ag_naked_Sigma Aldrich	none	61	98	20	5026.55	0	14.54	15.53	69.93	0	321.039	0.597388	277.916	0.521507	25	Intestinal	HCT-116	MW96	WST-1	74.0815	safe
ERM00000549	Ag_naked_Sigma Aldrich	none	61	98	20	5026.55	0	14.54	15.53	69.93	0	331.974	0.51074	157.352	0.295141	1	Lung	A549	MW12	MTT	74.17	safe
ERM00000549	Ag_naked_Sigma Aldrich	none	61	98	20	5026.55	0	14.54	15.53	69.93	0	544.62	0.66	146.259	0.29	50	Lung	A549	MW6	MTT	74.22	safe
ERM00000549	Ag_naked_Sigma Aldrich	none	61	98	20	5026.55	0	14.54	15.53	69.93	0	1022.96	0.7	880.023	0.72	25	Intestinal	HCT-116	MW96	WST-1	74.7617	safe
ERM00000549	Ag_naked_Sigma Aldrich	none	61	98	20	5026.55	0	14.54	15.53	69.93	0	331.974	0.51074	157.352	0.295141	1	Lung	A549	MW96	MTT	74.8	safe
ERM00000549	Ag_naked_Sigma Aldrich	none	61	98	20	5026.55	0	14.54	15.53	69.93	0	694.27	0.8	117.567	0.17	10	Lung	A549	MW96	MTT	75.36	safe
ERM00000549	Ag_naked_Sigma Aldrich	none	61	98	20	5026.55	0	14.54	15.53	69.93	0	329.514	0.612211	273.738	0.519584	6.25	Intestinal	HCT-116	MW96	WST-1	75.4646	safe
ERM00000549	Ag_naked_Sigma Aldrich	none	61	98	20	5026.55	0	14.54	15.53	69.93	0	322.688	0.59833	273.999	0.518119	12.5	Intestinal	HCT-116	MW96	WST-1	75.6164	safe
ERM00000549	Ag_naked_Sigma Aldrich	none	61	98	20	5026.55	0	14.54	15.53	69.93	0	364.4	0.27	131.2	0.16	10	Lung	A549	MW96	MTT	76.06	safe
ERM00000549	Ag_naked_Sigma Aldrich	none	61	98	20	5026.55	0	14.54	15.53	69.93	0	329.514	0.612211	273.738	0.519584	6.25	Intestinal	HCT-116	MW96	WST-1	76.8954	safe
ERM00000549	Ag_naked_Sigma Aldrich	none	61	98	20	5026.55	0	14.54	15.53	69.93	0	322.688	0.59833	273.999	0.518119	12.5	Intestinal	HCT-116	MW96	WST-1	76.9294	safe
ERM00000549	Ag_naked_Sigma Aldrich	none	61	98	20	5026.55	0	14.54	15.53	69.93	0	329.514	0.612211	273.738	0.519584	6.25	Intestinal	HCT-116	MW96	WST-1	77.0002	safe
ERM00000549	Ag_naked_Sigma Aldrich	none	61	98	20	5026.55	0	14.54	15.53	69.93	0	322.688	0.59833	273.999	0.518119	12.5	Intestinal	HCT-116	MW96	WST-1	77.0647	safe
ERM00000549	Ag_naked_Sigma Aldrich	none	61	98	20	5026.55	0	14.54	15.53	69.93	0	1022.96	0.7	880.023	0.72	25	Intestinal	HCT-116	MW96	WST-1	77.1829	safe
ERM00000549	Ag_naked_Sigma Aldrich	none	61	98	20	5026.55	0	14.54	15.53	69.93	0	643.63	0.77	128.815	0.27	20	Lung	A549	MW6	MTT	77.56	safe
ERM00000549	Ag_naked_Sigma Aldrich	none	61	98	20	5026.55	0	14.54	15.53	69.93	0	329.514	0.612211	273.738	0.519584	6.25	Intestinal	HCT-116	MW96	WST-1	77.9032	safe
ERM00000549	Ag_naked_Sigma Aldrich	none	61	98	20	5026.55	0	14.54	15.53	69.93	0	1022.96	0.7	880.023	0.72	25	Intestinal	HCT-116	MW96	WST-1	78.0698	safe
ERM00000549	Ag_naked_Sigma Aldrich	none	61	98	20	5026.55	0	14.54	15.53	69.93	0	1022.96	0.7	880.023	0.72	25	Intestinal	HCT-116	MW96	WST-1	78.1104	safe
ERM00000549	Ag_naked_Sigma Aldrich	none	61	98	20	5026.55	0	14.54	15.53	69.93	0	331.974	0.51074	157.352	0.295141	5	Lung	A549	MW96	MTT	78.24	safe
ERM00000549	Ag_naked_Sigma Aldrich	none	61	98	20	5026.55	0	14.54	15.53	69.93	0	544.62	0.66	146.259	0.29	50	Lung	A549	MW6	MTT	78.8	safe
ERM00000549	Ag_naked_Sigma Aldrich	none	61	98	20	5026.55	0	14.54	15.53	69.93	0	1225.67	0.75	1101.67	0.72	12.5	Intestinal	HCT-116	MW96	WST-1	78.8411	safe
ERM00000549	Ag_naked_Sigma Aldrich	none	61	98	20	5026.55	0	14.54	15.53	69.93	0	323.98	0.51074	150.909	0.289174	5	Lung	A549	MW12	Alamar_Blue	79.22	safe
ERM00000549	Ag_naked_Sigma Aldrich	none	61	98	20	5026.55	0	14.54	15.53	69.93	0	617.53	0.62	436.73	0.72	50	Intestinal	HCT-116	MW96	WST-1	79.5985	safe
ERM00000549	Ag_naked_Sigma Aldrich	none	61	98	20	5026.55	0	14.54	15.53	69.93	0	329.514	0.612211	273.738	0.519584	6.25	Intestinal	HCT-116	MW96	WST-1	79.6178	safe
ERM00000549	Ag_naked_Sigma Aldrich	none	61	98	20	5026.55	0	14.54	15.53	69.93	0	322.688	0.59833	273.999	0.518119	12.5	Intestinal	HCT-116	MW96	WST-1	79.8221	safe
ERM00000549	Ag_naked_Sigma Aldrich	none	61	98	20	5026.55	0	14.54	15.53	69.93	0	331.974	0.51074	157.352	0.295141	1	Lung	A549	MW96	MTT	80.04	safe
ERM00000549	Ag_naked_Sigma Aldrich	none	61	98	20	5026.55	0	14.54	15.53	69.93	0	1225.67	0.75	1101.67	0.72	12.5	Intestinal	HCT-116	MW96	WST-1	80.1231	safe
ERM00000549	Ag_naked_Sigma Aldrich	none	61	98	20	5026.55	0	14.54	15.53	69.93	0	331.974	0.51074	157.352	0.295141	1	Lung	A549	MW96	MTT	80.15	safe
ERM00000549	Ag_naked_Sigma Aldrich	none	61	98	20	5026.55	0	14.54	15.53	69.93	0	329.514	0.612211	273.738	0.519584	6.25	Intestinal	HCT-116	MW96	WST-1	80.1903	safe
ERM00000549	Ag_naked_Sigma Aldrich	none	61	98	20	5026.55	0	14.54	15.53	69.93	0	572.88	0.69	136.611	0.26	50	Lung	A549	MW12	MTT	80.29	safe
ERM00000549	Ag_naked_Sigma Aldrich	none	61	98	20	5026.55	0	14.54	15.53	69.93	0	519.91	0.61	135.48	0.21	10	Lung	A549	MW12	Alamar_Blue	80.33	safe
ERM00000549	Ag_naked_Sigma Aldrich	none	61	98	20	5026.55	0	14.54	15.53	69.93	0	331.974	0.51074	157.352	0.295141	5	Lung	A549	MW96	MTT	80.36	safe
ERM00000549	Ag_naked_Sigma Aldrich	none	61	98	20	5026.55	0	14.54	15.53	69.93	0	329.514	0.612211	273.738	0.519584	6.25	Intestinal	HCT-116	MW96	WST-1	80.5416	safe
ERM00000549	Ag_naked_Sigma Aldrich	none	61	98	20	5026.55	0	14.54	15.53	69.93	0	322.688	0.59833	273.999	0.518119	12.5	Intestinal	HCT-116	MW96	WST-1	80.6364	safe
ERM00000549	Ag_naked_Sigma Aldrich	none	61	98	20	5026.55	0	14.54	15.53	69.93	0	1225.67	0.75	1101.67	0.72	12.5	Intestinal	HCT-116	MW96	WST-1	80.6628	safe
ERM00000549	Ag_naked_Sigma Aldrich	none	61	98	20	5026.55	0	14.54	15.53	69.93	0	329.514	0.612211	273.738	0.519584	6.25	Intestinal	HCT-116	MW96	WST-1	80.6704	safe
ERM00000549	Ag_naked_Sigma Aldrich	none	61	98	20	5026.55	0	14.54	15.53	69.93	0	669.47	0.78	125.578	0.23	20	Lung	A549	MW12	Alamar_Blue	81.01	safe
ERM00000549	Ag_naked_Sigma Aldrich	none	61	98	20	5026.55	0	14.54	15.53	69.93	0	323.98	0.51074	150.909	0.289174	5	Lung	A549	MW12	Alamar_Blue	81.08	safe
ERM00000549	Ag_naked_Sigma Aldrich	none	61	98	20	5026.55	0	14.54	15.53	69.93	0	322.688	0.59833	273.999	0.518119	12.5	Intestinal	HCT-116	MW96	WST-1	81.7021	safe
ERM00000549	Ag_naked_Sigma Aldrich	none	61	98	20	5026.55	0	14.54	15.53	69.93	0	331.974	0.51074	157.352	0.295141	0.1	Lung	A549	MW6	MTT	81.97	safe
ERM00000549	Ag_naked_Sigma Aldrich	none	61	98	20	5026.55	0	14.54	15.53	69.93	0	1225.67	0.75	1101.67	0.72	12.5	Intestinal	HCT-116	MW96	WST-1	81.9778	safe
ERM00000549	Ag_naked_Sigma Aldrich	none	61	98	20	5026.55	0	14.54	15.53	69.93	0	273.37	0.37	147.167	0.28	100	Lung	A549	MW6	MTT	82.12	safe
ERM00000549	Ag_naked_Sigma Aldrich	none	61	98	20	5026.55	0	14.54	15.53	69.93	0	329.514	0.612211	273.738	0.519584	6.25	Intestinal	HCT-116	MW96	WST-1	82.1638	safe
ERM00000549	Ag_naked_Sigma Aldrich	none	61	98	20	5026.55	0	14.54	15.53	69.93	0	544.62	0.66	146.259	0.29	50	Lung	A549	MW6	MTT	82.17	safe
ERM00000549	Ag_naked_Sigma Aldrich	none	61	98	20	5026.55	0	14.54	15.53	69.93	0	1225.67	0.75	1101.67	0.72	12.5	Intestinal	HCT-116	MW96	WST-1	82.171	safe
ERM00000549	Ag_naked_Sigma Aldrich	none	61	98	20	5026.55	0	14.54	15.53	69.93	0	273.37	0.37	147.167	0.28	100	Lung	A549	MW6	MTT	82.28	safe
ERM00000549	Ag_naked_Sigma Aldrich	none	61	98	20	5026.55	0	14.54	15.53	69.93	0	676.63	0.8	123	0.27	10	Lung	A549	MW6	MTT	82.71	safe
ERM00000549	Ag_naked_Sigma Aldrich	none	61	98	20	5026.55	0	14.54	15.53	69.93	0	643.63	0.77	128.815	0.27	20	Lung	A549	MW6	MTT	82.87	safe
ERM00000549	Ag_naked_Sigma Aldrich	none	61	98	20	5026.55	0	14.54	15.53	69.93	0	1225.67	0.75	1101.67	0.72	12.5	Intestinal	HCT-116	MW96	WST-1	82.9127	safe
ERM00000549	Ag_naked_Sigma Aldrich	none	61	98	20	5026.55	0	14.54	15.53	69.93	0	329.514	0.612211	273.738	0.519584	6.25	Intestinal	HCT-116	MW96	WST-1	83.0605	safe
ERM00000549	Ag_naked_Sigma Aldrich	none	61	98	20	5026.55	0	14.54	15.53	69.93	0	1225.67	0.75	1101.67	0.72	12.5	Intestinal	HCT-116	MW96	WST-1	83.2808	safe
ERM00000549	Ag_naked_Sigma Aldrich	none	61	98	20	5026.55	0	14.54	15.53	69.93	0	329.514	0.612211	273.738	0.519584	6.25	Intestinal	HCT-116	MW96	WST-1	83.6173	safe
ERM00000549	Ag_naked_Sigma Aldrich	none	61	98	20	5026.55	0	14.54	15.53	69.93	0	331.974	0.51074	157.352	0.295141	1	Lung	A549	MW96	MTT	83.77	safe
ERM00000549	Ag_naked_Sigma Aldrich	none	61	98	20	5026.55	0	14.54	15.53	69.93	0	701.67	0.8	121.9	0.22	10	Lung	A549	MW12	Alamar_Blue	83.86	safe
ERM00000549	Ag_naked_Sigma Aldrich	none	61	98	20	5026.55	0	14.54	15.53	69.93	0	329.514	0.612211	273.738	0.519584	6.25	Intestinal	HCT-116	MW96	WST-1	84.0039	safe
ERM00000549	Ag_naked_Sigma Aldrich	none	61	98	20	5026.55	0	14.54	15.53	69.93	0	62.93	0.46	148.396	0.28	50	Lung	A549	MW6	Alamar_Blue	84.4	safe
ERM00000549	Ag_naked_Sigma Aldrich	none	61	98	20	5026.55	0	14.54	15.53	69.93	0	519.91	0.61	135.48	0.21	10	Lung	A549	MW96	MTT	84.86	safe
ERM00000549	Ag_naked_Sigma Aldrich	none	61	98	20	5026.55	0	14.54	15.53	69.93	0	1225.67	0.75	1101.67	0.72	12.5	Intestinal	HCT-116	MW96	WST-1	84.9429	safe
ERM00000549	Ag_naked_Sigma Aldrich	none	61	98	20	5026.55	0	14.54	15.53	69.93	0	1225.67	0.75	1101.67	0.72	12.5	Intestinal	HCT-116	MW96	WST-1	85.2712	safe
ERM00000549	Ag_naked_Sigma Aldrich	none	61	98	20	5026.55	0	14.54	15.53	69.93	0	643.63	0.77	128.815	0.27	20	Lung	A549	MW6	MTT	85.54	safe
ERM00000549	Ag_naked_Sigma Aldrich	none	61	98	20	5026.55	0	14.54	15.53	69.93	0	519.91	0.61	135.48	0.21	10	Lung	A549	MW12	Alamar_Blue	85.65	safe
ERM00000549	Ag_naked_Sigma Aldrich	none	61	98	20	5026.55	0	14.54	15.53	69.93	0	334.25	0.4	163.1	0.3	100	Lung	A549	MW12	Alamar_Blue	85.72	safe
ERM00000549	Ag_naked_Sigma Aldrich	none	61	98	20	5026.55	0	14.54	15.53	69.93	0	669.47	0.78	125.578	0.23	20	Lung	A549	MW12	Alamar_Blue	85.79	safe
ERM00000549	Ag_naked_Sigma Aldrich	none	61	98	20	5026.55	0	14.54	15.53	69.93	0	544.62	0.66	146.259	0.29	50	Lung	A549	MW6	MTT	86.37	safe
ERM00000549	Ag_naked_Sigma Aldrich	none	61	98	20	5026.55	0	14.54	15.53	69.93	0	322.688	0.59833	273.999	0.518119	12.5	Intestinal	HCT-116	MW96	WST-1	86.6267	safe
ERM00000549	Ag_naked_Sigma Aldrich	none	61	98	20	5026.55	0	14.54	15.53	69.93	0	323.98	0.51074	150.909	0.289174	5	Lung	A549	MW12	Alamar_Blue	86.72	safe
ERM00000549	Ag_naked_Sigma Aldrich	none	61	98	20	5026.55	0	14.54	15.53	69.93	0	519.91	0.61	135.48	0.21	10	Lung	A549	MW6	MTT	88.52	safe
ERM00000549	Ag_naked_Sigma Aldrich	none	61	98	20	5026.55	0	14.54	15.53	69.93	0	329.514	0.612211	273.738	0.519584	6.25	Intestinal	HCT-116	MW96	WST-1	88.9429	safe
ERM00000549	Ag_naked_Sigma Aldrich	none	61	98	20	5026.55	0	14.54	15.53	69.93	0	1225.67	0.75	1101.67	0.72	12.5	Intestinal	HCT-116	MW96	WST-1	89.1144	safe
ERM00000549	Ag_naked_Sigma Aldrich	none	61	98	20	5026.55	0	14.54	15.53	69.93	0	701.67	0.8	121.9	0.22	10	Lung	A549	MW12	MTT	89.3	safe
ERM00000549	Ag_naked_Sigma Aldrich	none	61	98	20	5026.55	0	14.54	15.53	69.93	0	329.514	0.612211	273.738	0.519584	6.25	Intestinal	HCT-116	MW96	WST-1	89.442	safe
ERM00000549	Ag_naked_Sigma Aldrich	none	61	98	20	5026.55	0	14.54	15.53	69.93	0	331.974	0.51074	157.352	0.295141	0.1	Lung	A549	MW6	MTT	89.93	safe
ERM00000549	Ag_naked_Sigma Aldrich	none	61	98	20	5026.55	0	14.54	15.53	69.93	0	669.47	0.78	125.578	0.23	20	Lung	A549	MW12	MTT	90.35	safe
ERM00000549	Ag_naked_Sigma Aldrich	none	61	98	20	5026.55	0	14.54	15.53	69.93	0	331.974	0.51074	157.352	0.295141	0.1	Lung	A549	MW6	MTT	90.75	safe
ERM00000549	Ag_naked_Sigma Aldrich	none	61	98	20	5026.55	0	14.54	15.53	69.93	0	329.514	0.612211	273.738	0.519584	6.25	Intestinal	HCT-116	MW96	WST-1	91.4593	safe
ERM00000549	Ag_naked_Sigma Aldrich	none	61	98	20	5026.55	0	14.54	15.53	69.93	0	323.98	0.51074	150.909	0.289174	1	Lung	A549	MW12	Alamar_Blue	91.72	safe
ERM00000549	Ag_naked_Sigma Aldrich	none	61	98	20	5026.55	0	14.54	15.53	69.93	0	643.63	0.77	128.815	0.27	20	Lung	A549	MW6	MTT	91.73	safe
ERM00000549	Ag_naked_Sigma Aldrich	none	61	98	20	5026.55	0	14.54	15.53	69.93	0	519.91	0.61	135.48	0.21	10	Lung	A549	MW6	MTT	92.04	safe
ERM00000549	Ag_naked_Sigma Aldrich	none	61	98	20	5026.55	0	14.54	15.53	69.93	0	323.98	0.51074	150.909	0.289174	1	Lung	A549	MW12	Alamar_Blue	92.25	safe
ERM00000549	Ag_naked_Sigma Aldrich	none	61	98	20	5026.55	0	14.54	15.53	69.93	0	643.63	0.77	128.815	0.27	20	Lung	A549	MW6	MTT	92.5	safe
ERM00000549	Ag_naked_Sigma Aldrich	none	61	98	20	5026.55	0	14.54	15.53	69.93	0	331.974	0.51074	157.352	0.295141	0.1	Lung	A549	MW6	MTT	93.32	safe
ERM00000549	Ag_naked_Sigma Aldrich	none	61	98	20	5026.55	0	14.54	15.53	69.93	0	329.514	0.612211	273.738	0.519584	6.25	Intestinal	HCT-116	MW96	WST-1	93.464	safe
ERM00000549	Ag_naked_Sigma Aldrich	none	61	98	20	5026.55	0	14.54	15.53	69.93	0	329.514	0.612211	273.738	0.519584	6.25	Intestinal	HCT-116	MW96	WST-1	93.8289	safe
ERM00000549	Ag_naked_Sigma Aldrich	none	61	98	20	5026.55	0	14.54	15.53	69.93	0	329.514	0.612211	273.738	0.519584	6.25	Intestinal	HCT-116	MW96	WST-1	94.005	safe
ERM00000549	Ag_naked_Sigma Aldrich	none	61	98	20	5026.55	0	14.54	15.53	69.93	0	329.514	0.612211	273.738	0.519584	6.25	Intestinal	HCT-116	MW96	WST-1	94.0418	safe
ERM00000549	Ag_naked_Sigma Aldrich	none	61	98	20	5026.55	0	14.54	15.53	69.93	0	329.514	0.612211	273.738	0.519584	6.25	Intestinal	HCT-116	MW96	WST-1	94.1348	safe
ERM00000549	Ag_naked_Sigma Aldrich	none	61	98	20	5026.55	0	14.54	15.53	69.93	0	329.514	0.612211	273.738	0.519584	6.25	Intestinal	HCT-116	MW96	WST-1	94.2064	safe
ERM00000549	Ag_naked_Sigma Aldrich	none	61	98	20	5026.55	0	14.54	15.53	69.93	0	375.51	0.45	156.962	0.28	80	Lung	A549	MW12	Alamar_Blue	94.48	safe
ERM00000549	Ag_naked_Sigma Aldrich	none	61	98	20	5026.55	0	14.54	15.53	69.93	0	519.91	0.61	135.48	0.21	10	Lung	A549	MW6	MTT	94.97	safe
ERM00000549	Ag_naked_Sigma Aldrich	none	61	98	20	5026.55	0	14.54	15.53	69.93	0	322.688	0.59833	273.999	0.518119	12.5	Intestinal	HCT-116	MW96	WST-1	95.7288	safe
ERM00000549	Ag_naked_Sigma Aldrich	none	61	98	20	5026.55	0	14.54	15.53	69.93	0	331.974	0.51074	157.352	0.295141	5	Lung	A549	MW96	MTT	96.31	safe
ERM00000549	Ag_naked_Sigma Aldrich	none	61	98	20	5026.55	0	14.54	15.53	69.93	0	329.514	0.612211	273.738	0.519584	6.25	Intestinal	HCT-116	MW96	WST-1	96.5802	safe
ERM00000549	Ag_naked_Sigma Aldrich	none	61	98	20	5026.55	0	14.54	15.53	69.93	0	1225.67	0.75	1101.67	0.72	12.5	Intestinal	HCT-116	MW96	WST-1	96.5946	safe
ERM00000549	Ag_naked_Sigma Aldrich	none	61	98	20	5026.55	0	14.54	15.53	69.93	0	519.91	0.61	135.48	0.21	10	Lung	A549	MW6	MTT	96.89	safe
ERM00000549	Ag_naked_Sigma Aldrich	none	61	98	20	5026.55	0	14.54	15.53	69.93	0	62.93	0.46	148.396	0.28	20	Lung	A549	MW6	Alamar_Blue	96.89	safe
ERM00000549	Ag_naked_Sigma Aldrich	none	61	98	20	5026.55	0	14.54	15.53	69.93	0	329.514	0.612211	273.738	0.519584	6.25	Intestinal	HCT-116	MW96	WST-1	97.0331	safe
ERM00000549	Ag_naked_Sigma Aldrich	none	61	98	20	5026.55	0	14.54	15.53	69.93	0	1225.67	0.75	1101.67	0.72	12.5	Intestinal	HCT-116	MW96	WST-1	97.7839	safe
ERM00000549	Ag_naked_Sigma Aldrich	none	61	98	20	5026.55	0	14.54	15.53	69.93	0	323.98	0.51074	150.909	0.289174	1	Lung	A549	MW6	Alamar_Blue	97.95	safe
ERM00000549	Ag_naked_Sigma Aldrich	none	61	98	20	5026.55	0	14.54	15.53	69.93	0	331.974	0.51074	157.352	0.295141	0.1	Lung	A549	MW6	MTT	98.18	safe
ERM00000549	Ag_naked_Sigma Aldrich	none	61	98	20	5026.55	0	14.54	15.53	69.93	0	499.28	0.58	138.549	0.22	20	Lung	A549	MW12	Alamar_Blue	98.77	safe
ERM00000549	Ag_naked_Sigma Aldrich	none	61	98	20	5026.55	0	14.54	15.53	69.93	0	329.514	0.612211	273.738	0.519584	6.25	Intestinal	HCT-116	MW96	WST-1	98.824	safe
ERM00000549	Ag_naked_Sigma Aldrich	none	61	98	20	5026.55	0	14.54	15.53	69.93	0	331.974	0.51074	157.352	0.295141	1	Lung	A549	MW6	MTT	98.91	safe
ERM00000549	Ag_naked_Sigma Aldrich	none	61	98	20	5026.55	0	14.54	15.53	69.93	0	329.514	0.612211	273.738	0.519584	6.25	Intestinal	HCT-116	MW96	WST-1	99.0778	safe
ERM00000549	Ag_naked_Sigma Aldrich	none	61	98	20	5026.55	0	14.54	15.53	69.93	0	331.974	0.51074	157.352	0.295141	1	Lung	A549	MW6	MTT	99.16	safe
ERM00000549	Ag_naked_Sigma Aldrich	none	61	98	20	5026.55	0	14.54	15.53	69.93	0	323.98	0.51074	150.909	0.289174	0.1	Lung	A549	MW6	Alamar_Blue	99.35	safe
ERM00000549	Ag_naked_Sigma Aldrich	none	61	98	20	5026.55	0	14.54	15.53	69.93	0	676.63	0.8	123	0.27	10	Lung	A549	MW6	MTT	99.5	safe
ERM00000549	Ag_naked_Sigma Aldrich	none	61	98	20	5026.55	0	14.54	15.53	69.93	0	331.974	0.51074	157.352	0.295141	0.5	Lung	A549	MW96	MTT	99.63	safe
ERM00000549	Ag_naked_Sigma Aldrich	none	61	98	20	5026.55	0	14.54	15.53	69.93	0	331.974	0.51074	157.352	0.295141	1	Lung	A549	MW6	MTT	99.88	safe
ERM00000549	Ag_naked_Sigma Aldrich	none	61	98	20	5026.55	0	14.54	15.53	69.93	0	519.91	0.61	135.48	0.21	10	Lung	A549	MW6	Alamar_Blue	100.71	safe
ERM00000549	Ag_naked_Sigma Aldrich	none	61	98	20	5026.55	0	14.54	15.53	69.93	0	331.974	0.51074	157.352	0.295141	5	Lung	A549	MW96	MTT	102.14	safe
ERM00000549	Ag_naked_Sigma Aldrich	none	61	98	20	5026.55	0	14.54	15.53	69.93	0	322.688	0.59833	273.999	0.518119	12.5	Intestinal	HCT-116	MW96	WST-1	102.209	safe
ERM00000549	Ag_naked_Sigma Aldrich	none	61	98	20	5026.55	0	14.54	15.53	69.93	0	331.974	0.51074	157.352	0.295141	1	Lung	A549	MW6	MTT	102.44	safe
ERM00000549	Ag_naked_Sigma Aldrich	none	61	98	20	5026.55	0	14.54	15.53	69.93	0	329.514	0.612211	273.738	0.519584	6.25	Intestinal	HCT-116	MW96	WST-1	102.695	safe
ERM00000549	Ag_naked_Sigma Aldrich	none	61	98	20	5026.55	0	14.54	15.53	69.93	0	329.514	0.612211	273.738	0.519584	6.25	Intestinal	HCT-116	MW96	WST-1	103.545	safe
ERM00000549	Ag_naked_Sigma Aldrich	none	61	98	20	5026.55	0	14.54	15.53	69.93	0	323.98	0.51074	150.909	0.289174	1	Lung	A549	MW12	Alamar_Blue	103.86	safe
ERM00000549	Ag_naked_Sigma Aldrich	none	61	98	20	5026.55	0	14.54	15.53	69.93	0	331.974	0.51074	157.352	0.295141	1	Lung	A549	MW6	MTT	104.06	safe
ERM00000549	Ag_naked_Sigma Aldrich	none	61	98	20	5026.55	0	14.54	15.53	69.93	0	331.974	0.51074	157.352	0.295141	1	Lung	A549	MW96	MTT	104.2	safe
ERM00000549	Ag_naked_Sigma Aldrich	none	61	98	20	5026.55	0	14.54	15.53	69.93	0	1225.67	0.75	1101.67	0.72	12.5	Intestinal	HCT-116	MW96	WST-1	104.679	safe
ERM00000549	Ag_naked_Sigma Aldrich	none	61	98	20	5026.55	0	14.54	15.53	69.93	0	331.974	0.51074	157.352	0.295141	1	Lung	A549	MW96	MTT	105.01	safe
ERM00000549	Ag_naked_Sigma Aldrich	none	61	98	20	5026.55	0	14.54	15.53	69.93	0	331.974	0.51074	157.352	0.295141	5	Lung	A549	MW12	MTT	105.22	safe
ERM00000549	Ag_naked_Sigma Aldrich	none	61	98	20	5026.55	0	14.54	15.53	69.93	0	322.688	0.59833	273.999	0.518119	12.5	Intestinal	HCT-116	MW96	WST-1	105.656	safe
ERM00000549	Ag_naked_Sigma Aldrich	none	61	98	20	5026.55	0	14.54	15.53	69.93	0	331.974	0.51074	157.352	0.295141	0.1	Lung	A549	MW6	MTT	105.96	safe
ERM00000549	Ag_naked_Sigma Aldrich	none	61	98	20	5026.55	0	14.54	15.53	69.93	0	331.974	0.51074	157.352	0.295141	0.5	Lung	A549	MW96	MTT	106.11	safe
ERM00000549	Ag_naked_Sigma Aldrich	none	61	98	20	5026.55	0	14.54	15.53	69.93	0	322.688	0.59833	273.999	0.518119	12.5	Intestinal	HCT-116	MW96	WST-1	107.191	safe
ERM00000549	Ag_naked_Sigma Aldrich	none	61	98	20	5026.55	0	14.54	15.53	69.93	0	1225.67	0.75	1101.67	0.72	12.5	Intestinal	HCT-116	MW96	WST-1	108.265	safe
ERM00000549	Ag_naked_Sigma Aldrich	none	61	98	20	5026.55	0	14.54	15.53	69.93	0	1225.67	0.75	1101.67	0.72	12.5	Intestinal	HCT-116	MW96	WST-1	108.529	safe
ERM00000549	Ag_naked_Sigma Aldrich	none	61	98	20	5026.55	0	14.54	15.53	69.93	0	322.688	0.59833	273.999	0.518119	12.5	Intestinal	HCT-116	MW96	WST-1	109.393	safe
ERM00000549	Ag_naked_Sigma Aldrich	none	61	98	20	5026.55	0	14.54	15.53	69.93	0	323.98	0.51074	150.909	0.289174	1	Lung	A549	MW12	Alamar_Blue	110.09	safe
ERM00000549	Ag_naked_Sigma Aldrich	none	61	98	20	5026.55	0	14.54	15.53	69.93	0	544.62	0.66	146.259	0.29	50	Lung	A549	MW6	MTT	111.43	safe
ERM00000549	Ag_naked_Sigma Aldrich	none	61	98	20	5026.55	0	14.54	15.53	69.93	0	643.63	0.77	128.815	0.27	20	Lung	A549	MW6	MTT	112.78	safe
ERM00000549	Ag_naked_Sigma Aldrich	none	61	98	20	5026.55	0	14.54	15.53	69.93	0	323.98	0.51074	150.909	0.289174	5	Lung	A549	MW12	Alamar_Blue	113.68	safe
ERM00000549	Ag_naked_Sigma Aldrich	none	61	98	20	5026.55	0	14.54	15.53	69.93	0	519.91	0.61	135.48	0.21	10	Lung	A549	MW6	MTT	114.68	safe
ERM00000549	Ag_naked_Sigma Aldrich	none	61	98	20	5026.55	0	14.54	15.53	69.93	0	1225.67	0.75	1101.67	0.72	12.5	Intestinal	HCT-116	MW96	WST-1	114.782	safe
ERM00000549	Ag_naked_Sigma Aldrich	none	61	98	20	5026.55	0	14.54	15.53	69.93	0	331.974	0.51074	157.352	0.295141	1	Lung	A549	MW6	MTT	116.08	safe
ERM00000549	Ag_naked_Sigma Aldrich	none	61	98	20	5026.55	0	14.54	15.53	69.93	0	331.974	0.51074	157.352	0.295141	1	Lung	A549	MW6	MTT	117.13	safe
ERM00000548	Ag_PVP_Sigma Aldrich_576832	PVP	60	177	30	11309.7	0	14.16	25.23	60.61	0	62.93	0.46	148.396	0.28	50	Lung	A549	MW6	Alamar_Blue	0.6	very_toxic
ERM00000548	Ag_PVP_Sigma Aldrich_576832	PVP	60	177	30	11309.7	0	14.16	25.23	60.61	0	450.27	0.44	177.2	0.04	100	Lung	A549	MW6	Alamar_Blue	0.67	very_toxic
ERM00000548	Ag_PVP_Sigma Aldrich_576832	PVP	60	177	30	11309.7	0	14.16	25.23	60.61	0	363.316	0.566338	286.106	0.499763	100	Intestinal	HCT-116	MW96	WST-1	0.729063	very_toxic
ERM00000548	Ag_PVP_Sigma Aldrich_576832	PVP	60	177	30	11309.7	0	14.16	25.23	60.61	0	303.43	0.44	168.719	0.08	50	Lung	A549	MW6	Alamar_Blue	0.8	very_toxic
ERM00000548	Ag_PVP_Sigma Aldrich_576832	PVP	60	177	30	11309.7	0	14.16	25.23	60.61	0	62.93	0.46	148.396	0.28	10	Lung	A549	MW6	Alamar_Blue	0.93	very_toxic
ERM00000548	Ag_PVP_Sigma Aldrich_576832	PVP	60	177	30	11309.7	0	14.16	25.23	60.61	0	260.648	0.516765	157.427	0.228552	0.1	Lung	A549	MW6	Alamar_Blue	0.95	very_toxic
ERM00000548	Ag_PVP_Sigma Aldrich_576832	PVP	60	177	30	11309.7	0	14.16	25.23	60.61	0	260.648	0.516765	157.427	0.228552	1	Lung	A549	MW6	Alamar_Blue	1	very_toxic
ERM00000548	Ag_PVP_Sigma Aldrich_576832	PVP	60	177	30	11309.7	0	14.16	25.23	60.61	0	185.97	0.44	161.933	0.12	10	Lung	A549	MW6	Alamar_Blue	1.03	very_toxic
ERM00000548	Ag_PVP_Sigma Aldrich_576832	PVP	60	177	30	11309.7	0	14.16	25.23	60.61	0	260.648	0.516765	157.427	0.228552	0.1	Lung	A549	MW6	Alamar_Blue	1.04	very_toxic
ERM00000548	Ag_PVP_Sigma Aldrich_576832	PVP	60	177	30	11309.7	0	14.16	25.23	60.61	0	260.648	0.516765	157.427	0.228552	1	Lung	A549	MW6	Alamar_Blue	1.12	very_toxic
ERM00000548	Ag_PVP_Sigma Aldrich_576832	PVP	60	177	30	11309.7	0	14.16	25.23	60.61	0	363.316	0.566338	286.106	0.499763	100	Intestinal	HCT-116	MW96	WST-1	1.21778	very_toxic
ERM00000548	Ag_PVP_Sigma Aldrich_576832	PVP	60	177	30	11309.7	0	14.16	25.23	60.61	0	363.316	0.566338	286.106	0.499763	100	Intestinal	HCT-116	MW96	WST-1	1.25089	very_toxic
ERM00000548	Ag_PVP_Sigma Aldrich_576832	PVP	60	177	30	11309.7	0	14.16	25.23	60.61	0	363.316	0.566338	286.106	0.499763	100	Intestinal	HCT-116	MW96	WST-1	1.69557	very_toxic
ERM00000548	Ag_PVP_Sigma Aldrich_576832	PVP	60	177	30	11309.7	0	14.16	25.23	60.61	0	363.316	0.566338	286.106	0.499763	100	Intestinal	HCT-116	MW96	WST-1	1.8371	very_toxic
ERM00000548	Ag_PVP_Sigma Aldrich_576832	PVP	60	177	30	11309.7	0	14.16	25.23	60.61	0	363.316	0.566338	286.106	0.499763	100	Intestinal	HCT-116	MW96	WST-1	1.88554	very_toxic
ERM00000548	Ag_PVP_Sigma Aldrich_576832	PVP	60	177	30	11309.7	0	14.16	25.23	60.61	0	363.316	0.566338	286.106	0.499763	100	Intestinal	HCT-116	MW96	WST-1	2.17678	very_toxic
ERM00000548	Ag_PVP_Sigma Aldrich_576832	PVP	60	177	30	11309.7	0	14.16	25.23	60.61	0	363.316	0.566338	286.106	0.499763	100	Intestinal	HCT-116	MW96	WST-1	2.21075	very_toxic
ERM00000548	Ag_PVP_Sigma Aldrich_576832	PVP	60	177	30	11309.7	0	14.16	25.23	60.61	0	62.93	0.46	148.396	0.28	20	Lung	A549	MW6	Alamar_Blue	2.30951	very_toxic
ERM00000548	Ag_PVP_Sigma Aldrich_576832	PVP	60	177	30	11309.7	0	14.16	25.23	60.61	0	363.316	0.566338	286.106	0.499763	100	Intestinal	HCT-116	MW96	WST-1	2.55326	very_toxic
ERM00000548	Ag_PVP_Sigma Aldrich_576832	PVP	60	177	30	11309.7	0	14.16	25.23	60.61	0	363.316	0.566338	286.106	0.499763	100	Intestinal	HCT-116	MW96	WST-1	2.88441	very_toxic
ERM00000548	Ag_PVP_Sigma Aldrich_576832	PVP	60	177	30	11309.7	0	14.16	25.23	60.61	0	363.316	0.566338	286.106	0.499763	100	Intestinal	HCT-116	MW96	WST-1	3.11619	very_toxic
ERM00000548	Ag_PVP_Sigma Aldrich_576832	PVP	60	177	30	11309.7	0	14.16	25.23	60.61	0	363.316	0.566338	286.106	0.499763	100	Intestinal	HCT-116	MW96	WST-1	3.16034	very_toxic
ERM00000548	Ag_PVP_Sigma Aldrich_576832	PVP	60	177	30	11309.7	0	14.16	25.23	60.61	0	363.316	0.566338	286.106	0.499763	100	Intestinal	HCT-116	MW96	WST-1	3.25968	very_toxic
ERM00000548	Ag_PVP_Sigma Aldrich_576832	PVP	60	177	30	11309.7	0	14.16	25.23	60.61	0	363.316	0.566338	286.106	0.499763	100	Intestinal	HCT-116	MW96	WST-1	3.34798	very_toxic
ERM00000548	Ag_PVP_Sigma Aldrich_576832	PVP	60	177	30	11309.7	0	14.16	25.23	60.61	0	363.316	0.566338	286.106	0.499763	100	Intestinal	HCT-116	MW96	WST-1	3.44209	very_toxic
ERM00000548	Ag_PVP_Sigma Aldrich_576832	PVP	60	177	30	11309.7	0	14.16	25.23	60.61	0	363.316	0.566338	286.106	0.499763	100	Intestinal	HCT-116	MW96	WST-1	3.59777	very_toxic
ERM00000548	Ag_PVP_Sigma Aldrich_576832	PVP	60	177	30	11309.7	0	14.16	25.23	60.61	0	363.316	0.566338	286.106	0.499763	100	Intestinal	HCT-116	MW96	WST-1	3.69685	very_toxic
ERM00000548	Ag_PVP_Sigma Aldrich_576832	PVP	60	177	30	11309.7	0	14.16	25.23	60.61	0	363.316	0.566338	286.106	0.499763	100	Intestinal	HCT-116	MW96	WST-1	3.8281	very_toxic
ERM00000548	Ag_PVP_Sigma Aldrich_576832	PVP	60	177	30	11309.7	0	14.16	25.23	60.61	0	363.316	0.566338	286.106	0.499763	100	Intestinal	HCT-116	MW96	WST-1	3.85569	very_toxic
ERM00000548	Ag_PVP_Sigma Aldrich_576832	PVP	60	177	30	11309.7	0	14.16	25.23	60.61	0	363.316	0.566338	286.106	0.499763	100	Intestinal	HCT-116	MW96	WST-1	4.29412	very_toxic
ERM00000548	Ag_PVP_Sigma Aldrich_576832	PVP	60	177	30	11309.7	0	14.16	25.23	60.61	0	363.316	0.566338	286.106	0.499763	100	Intestinal	HCT-116	MW96	WST-1	4.90772	very_toxic
ERM00000548	Ag_PVP_Sigma Aldrich_576832	PVP	60	177	30	11309.7	0	14.16	25.23	60.61	0	363.316	0.566338	286.106	0.499763	100	Intestinal	HCT-116	MW96	WST-1	5.45752	very_toxic
ERM00000548	Ag_PVP_Sigma Aldrich_576832	PVP	60	177	30	11309.7	0	14.16	25.23	60.61	0	363.316	0.566338	286.106	0.499763	100	Intestinal	HCT-116	MW96	WST-1	5.61159	very_toxic
ERM00000548	Ag_PVP_Sigma Aldrich_576832	PVP	60	177	30	11309.7	0	14.16	25.23	60.61	0	363.316	0.566338	286.106	0.499763	100	Intestinal	HCT-116	MW96	WST-1	8.38667	very_toxic
ERM00000548	Ag_PVP_Sigma Aldrich_576832	PVP	60	177	30	11309.7	0	14.16	25.23	60.61	0	363.316	0.566338	286.106	0.499763	100	Intestinal	HCT-116	MW96	WST-1	9.11084	very_toxic
ERM00000548	Ag_PVP_Sigma Aldrich_576832	PVP	60	177	30	11309.7	0	14.16	25.23	60.61	0	363.316	0.566338	286.106	0.499763	100	Intestinal	HCT-116	MW96	WST-1	9.9769	very_toxic
ERM00000548	Ag_PVP_Sigma Aldrich_576832	PVP	60	177	30	11309.7	0	14.16	25.23	60.61	0	363.316	0.566338	286.106	0.499763	100	Intestinal	HCT-116	MW96	WST-1	10.1694	very_toxic
ERM00000548	Ag_PVP_Sigma Aldrich_576832	PVP	60	177	30	11309.7	0	14.16	25.23	60.61	0	363.316	0.566338	286.106	0.499763	100	Intestinal	HCT-116	MW96	WST-1	13.588	very_toxic
ERM00000548	Ag_PVP_Sigma Aldrich_576832	PVP	60	177	30	11309.7	0	14.16	25.23	60.61	0	191.72	0.43	164.578	0.14	20	Lung	A549	MW96	MTT	15.4214	very_toxic
ERM00000548	Ag_PVP_Sigma Aldrich_576832	PVP	60	177	30	11309.7	0	14.16	25.23	60.61	0	215.33	0.44	163.63	0.11	20	Lung	A549	MW6	Alamar_Blue	15.7141	very_toxic
ERM00000548	Ag_PVP_Sigma Aldrich_576832	PVP	60	177	30	11309.7	0	14.16	25.23	60.61	0	215.33	0.44	163.63	0.11	20	Lung	A549	MW6	MTT	17.1275	very_toxic
ERM00000548	Ag_PVP_Sigma Aldrich_576832	PVP	60	177	30	11309.7	0	14.16	25.23	60.61	0	396.178	0.47	192.4	0.31	100	Lung	A549	MW12	Alamar_Blue	18.48	very_toxic
ERM00000548	Ag_PVP_Sigma Aldrich_576832	PVP	60	177	30	11309.7	0	14.16	25.23	60.61	0	363.316	0.566338	286.106	0.499763	100	Intestinal	HCT-116	MW96	WST-1	18.6376	very_toxic
ERM00000548	Ag_PVP_Sigma Aldrich_576832	PVP	60	177	30	11309.7	0	14.16	25.23	60.61	0	363.316	0.566338	286.106	0.499763	100	Intestinal	HCT-116	MW96	WST-1	23.0364	very_toxic
ERM00000548	Ag_PVP_Sigma Aldrich_576832	PVP	60	177	30	11309.7	0	14.16	25.23	60.61	0	363.316	0.566338	286.106	0.499763	100	Intestinal	HCT-116	MW96	WST-1	23.2419	very_toxic
ERM00000548	Ag_PVP_Sigma Aldrich_576832	PVP	60	177	30	11309.7	0	14.16	25.23	60.61	0	486.74	0.63	118.889	0.14	20	Lung	A549	MW12	Alamar_Blue	29.22	very_toxic
ERM00000548	Ag_PVP_Sigma Aldrich_576832	PVP	60	177	30	11309.7	0	14.16	25.23	60.61	0	441.46	0.55	155.644	0.22	60	Lung	A549	MW12	Alamar_Blue	33.35	Toxic
ERM00000548	Ag_PVP_Sigma Aldrich_576832	PVP	60	177	30	11309.7	0	14.16	25.23	60.61	0	226.26	0.37	180.444	0.21	80	Lung	A549	MW96	MTT	35.17	Toxic
ERM00000548	Ag_PVP_Sigma Aldrich_576832	PVP	60	177	30	11309.7	0	14.16	25.23	60.61	0	214.74	0.39	175.156	0.19	60	Lung	A549	MW96	MTT	42.3	Toxic
ERM00000548	Ag_PVP_Sigma Aldrich_576832	PVP	60	177	30	11309.7	0	14.16	25.23	60.61	0	237.77	0.35	185.733	0.24	100	Lung	A549	MW96	MTT	43.49	Toxic
ERM00000548	Ag_PVP_Sigma Aldrich_576832	PVP	60	177	30	11309.7	0	14.16	25.23	60.61	0	464.1	0.59	137.267	0.18	40	Lung	A549	MW12	Alamar_Blue	44.5	Toxic
ERM00000548	Ag_PVP_Sigma Aldrich_576832	PVP	60	177	30	11309.7	0	14.16	25.23	60.61	0	357.6	0.46	394.7	0.48	50	Intestinal	HCT-116	MW96	WST-1	47.1973	Toxic
ERM00000548	Ag_PVP_Sigma Aldrich_576832	PVP	60	177	30	11309.7	0	14.16	25.23	60.61	0	357.6	0.46	394.7	0.48	50	Intestinal	HCT-116	MW96	WST-1	47.6884	Toxic
ERM00000548	Ag_PVP_Sigma Aldrich_576832	PVP	60	177	30	11309.7	0	14.16	25.23	60.61	0	203.23	0.41	169.867	0.16	40	Lung	A549	MW96	MTT	47.91	Toxic
ERM00000548	Ag_PVP_Sigma Aldrich_576832	PVP	60	177	30	11309.7	0	14.16	25.23	60.61	0	250.806	0.601146	278.098	0.506498	25	Intestinal	HCT-116	MW96	WST-1	50.6832	Toxic
ERM00000548	Ag_PVP_Sigma Aldrich_576832	PVP	60	177	30	11309.7	0	14.16	25.23	60.61	0	498.07	0.65	109.7	0.12	10	Lung	A549	MW12	Alamar_Blue	53.9	Toxic
ERM00000548	Ag_PVP_Sigma Aldrich_576832	PVP	60	177	30	11309.7	0	14.16	25.23	60.61	0	357.6	0.46	394.7	0.48	50	Intestinal	HCT-116	MW96	WST-1	54.2225	Toxic
ERM00000548	Ag_PVP_Sigma Aldrich_576832	PVP	60	177	30	11309.7	0	14.16	25.23	60.61	0	357.6	0.46	394.7	0.48	50	Intestinal	HCT-116	MW96	WST-1	56.1871	Toxic
ERM00000548	Ag_PVP_Sigma Aldrich_576832	PVP	60	177	30	11309.7	0	14.16	25.23	60.61	0	357.6	0.46	394.7	0.48	50	Intestinal	HCT-116	MW96	WST-1	57.8531	Toxic
ERM00000548	Ag_PVP_Sigma Aldrich_576832	PVP	60	177	30	11309.7	0	14.16	25.23	60.61	0	250.806	0.601146	278.098	0.506498	25	Intestinal	HCT-116	MW96	WST-1	61.0031	Toxic
ERM00000548	Ag_PVP_Sigma Aldrich_576832	PVP	60	177	30	11309.7	0	14.16	25.23	60.61	0	250.806	0.601146	278.098	0.506498	25	Intestinal	HCT-116	MW96	WST-1	61.0031	Toxic
ERM00000548	Ag_PVP_Sigma Aldrich_576832	PVP	60	177	30	11309.7	0	14.16	25.23	60.61	0	357.6	0.46	394.7	0.48	50	Intestinal	HCT-116	MW96	WST-1	62.2878	Toxic
ERM00000548	Ag_PVP_Sigma Aldrich_576832	PVP	60	177	30	11309.7	0	14.16	25.23	60.61	0	261.58	0.616599	261.62	0.499522	6.25	Intestinal	HCT-116	MW96	WST-1	62.8124	Toxic
ERM00000548	Ag_PVP_Sigma Aldrich_576832	PVP	60	177	30	11309.7	0	14.16	25.23	60.61	0	250.806	0.601146	278.098	0.506498	25	Intestinal	HCT-116	MW96	WST-1	64.0126	Toxic
ERM00000548	Ag_PVP_Sigma Aldrich_576832	PVP	60	177	30	11309.7	0	14.16	25.23	60.61	0	251.27	0.59	270.9	0.51	50	Intestinal	HCT-116	MW96	WST-1	64.0714	Toxic
ERM00000548	Ag_PVP_Sigma Aldrich_576832	PVP	60	177	30	11309.7	0	14.16	25.23	60.61	0	261.58	0.616599	261.62	0.499522	6.25	Intestinal	HCT-116	MW96	WST-1	64.4633	Toxic
ERM00000548	Ag_PVP_Sigma Aldrich_576832	PVP	60	177	30	11309.7	0	14.16	25.23	60.61	0	251.27	0.59	270.9	0.51	50	Intestinal	HCT-116	MW96	WST-1	64.4789	Toxic
ERM00000548	Ag_PVP_Sigma Aldrich_576832	PVP	60	177	30	11309.7	0	14.16	25.23	60.61	0	450.27	0.44	177.2	0.04	100	Lung	A549	MW6	MTT	67	Toxic
ERM00000548	Ag_PVP_Sigma Aldrich_576832	PVP	60	177	30	11309.7	0	14.16	25.23	60.61	0	251.27	0.59	270.9	0.51	50	Intestinal	HCT-116	MW96	WST-1	67.3054	Toxic
ERM00000548	Ag_PVP_Sigma Aldrich_576832	PVP	60	177	30	11309.7	0	14.16	25.23	60.61	0	357.6	0.46	394.7	0.48	50	Intestinal	HCT-116	MW96	WST-1	67.7548	Toxic
ERM00000548	Ag_PVP_Sigma Aldrich_576832	PVP	60	177	30	11309.7	0	14.16	25.23	60.61	0	357.6	0.46	394.7	0.48	50	Intestinal	HCT-116	MW96	WST-1	68.1709	Toxic
ERM00000548	Ag_PVP_Sigma Aldrich_576832	PVP	60	177	30	11309.7	0	14.16	25.23	60.61	0	897.76	0.64	926.967	0.67	25	Intestinal	HCT-116	MW96	WST-1	68.3465	Toxic
ERM00000548	Ag_PVP_Sigma Aldrich_576832	PVP	60	177	30	11309.7	0	14.16	25.23	60.61	0	261.58	0.616599	261.62	0.499522	6.25	Intestinal	HCT-116	MW96	WST-1	68.5332	Toxic
ERM00000548	Ag_PVP_Sigma Aldrich_576832	PVP	60	177	30	11309.7	0	14.16	25.23	60.61	0	261.58	0.616599	261.62	0.499522	6.25	Intestinal	HCT-116	MW96	WST-1	68.9389	Toxic
ERM00000548	Ag_PVP_Sigma Aldrich_576832	PVP	60	177	30	11309.7	0	14.16	25.23	60.61	0	251.27	0.59	270.9	0.51	50	Intestinal	HCT-116	MW96	WST-1	69.9818	Toxic
ERM00000548	Ag_PVP_Sigma Aldrich_576832	PVP	60	177	30	11309.7	0	14.16	25.23	60.61	0	185.97	0.44	161.933	0.12	10	Lung	A549	MW96	MTT	69.99	Toxic
ERM00000548	Ag_PVP_Sigma Aldrich_576832	PVP	60	177	30	11309.7	0	14.16	25.23	60.61	0	251.27	0.59	270.9	0.51	50	Intestinal	HCT-116	MW96	WST-1	70.0205	safe
ERM00000548	Ag_PVP_Sigma Aldrich_576832	PVP	60	177	30	11309.7	0	14.16	25.23	60.61	0	261.58	0.616599	261.62	0.499522	6.25	Intestinal	HCT-116	MW96	WST-1	71.0327	safe
ERM00000548	Ag_PVP_Sigma Aldrich_576832	PVP	60	177	30	11309.7	0	14.16	25.23	60.61	0	357.6	0.46	394.7	0.48	50	Intestinal	HCT-116	MW96	WST-1	71.1601	safe
ERM00000548	Ag_PVP_Sigma Aldrich_576832	PVP	60	177	30	11309.7	0	14.16	25.23	60.61	0	357.6	0.46	394.7	0.48	50	Intestinal	HCT-116	MW96	WST-1	71.8309	safe
ERM00000548	Ag_PVP_Sigma Aldrich_576832	PVP	60	177	30	11309.7	0	14.16	25.23	60.61	0	251.867	0.592447	275.215	0.498653	12.5	Intestinal	HCT-116	MW96	WST-1	72.366	safe
ERM00000548	Ag_PVP_Sigma Aldrich_576832	PVP	60	177	30	11309.7	0	14.16	25.23	60.61	0	357.6	0.46	394.7	0.48	50	Intestinal	HCT-116	MW96	WST-1	73.2287	safe
ERM00000548	Ag_PVP_Sigma Aldrich_576832	PVP	60	177	30	11309.7	0	14.16	25.23	60.61	0	450.27	0.44	177.2	0.04	100	Lung	A549	MW6	Alamar_Blue	73.25	safe
ERM00000548	Ag_PVP_Sigma Aldrich_576832	PVP	60	177	30	11309.7	0	14.16	25.23	60.61	0	251.867	0.592447	275.215	0.498653	12.5	Intestinal	HCT-116	MW96	WST-1	73.5911	safe
ERM00000548	Ag_PVP_Sigma Aldrich_576832	PVP	60	177	30	11309.7	0	14.16	25.23	60.61	0	251.867	0.592447	275.215	0.498653	12.5	Intestinal	HCT-116	MW96	WST-1	73.7898	safe
ERM00000548	Ag_PVP_Sigma Aldrich_576832	PVP	60	177	30	11309.7	0	14.16	25.23	60.61	0	261.58	0.616599	261.62	0.499522	6.25	Intestinal	HCT-116	MW96	WST-1	74.2257	safe
ERM00000548	Ag_PVP_Sigma Aldrich_576832	PVP	60	177	30	11309.7	0	14.16	25.23	60.61	0	251.27	0.59	270.9	0.51	50	Intestinal	HCT-116	MW96	WST-1	74.3416	safe
ERM00000548	Ag_PVP_Sigma Aldrich_576832	PVP	60	177	30	11309.7	0	14.16	25.23	60.61	0	897.76	0.64	926.967	0.67	25	Intestinal	HCT-116	MW96	WST-1	74.4281	safe
ERM00000548	Ag_PVP_Sigma Aldrich_576832	PVP	60	177	30	11309.7	0	14.16	25.23	60.61	0	251.27	0.59	270.9	0.51	50	Intestinal	HCT-116	MW96	WST-1	74.732	safe
ERM00000548	Ag_PVP_Sigma Aldrich_576832	PVP	60	177	30	11309.7	0	14.16	25.23	60.61	0	261.58	0.616599	261.62	0.499522	6.25	Intestinal	HCT-116	MW96	WST-1	75.3976	safe
ERM00000548	Ag_PVP_Sigma Aldrich_576832	PVP	60	177	30	11309.7	0	14.16	25.23	60.61	0	303.43	0.44	168.719	0.08	50	Lung	A549	MW6	MTT	75.69	safe
ERM00000548	Ag_PVP_Sigma Aldrich_576832	PVP	60	177	30	11309.7	0	14.16	25.23	60.61	0	62.93	0.46	148.396	0.28	100	Lung	A549	MW6	Alamar_Blue	75.8526	safe
ERM00000548	Ag_PVP_Sigma Aldrich_576832	PVP	60	177	30	11309.7	0	14.16	25.23	60.61	0	250.806	0.601146	278.098	0.506498	25	Intestinal	HCT-116	MW96	WST-1	76.1537	safe
ERM00000548	Ag_PVP_Sigma Aldrich_576832	PVP	60	177	30	11309.7	0	14.16	25.23	60.61	0	897.76	0.64	926.967	0.67	25	Intestinal	HCT-116	MW96	WST-1	76.2496	safe
ERM00000548	Ag_PVP_Sigma Aldrich_576832	PVP	60	177	30	11309.7	0	14.16	25.23	60.61	0	261.58	0.616599	261.62	0.499522	6.25	Intestinal	HCT-116	MW96	WST-1	76.3118	safe
ERM00000548	Ag_PVP_Sigma Aldrich_576832	PVP	60	177	30	11309.7	0	14.16	25.23	60.61	0	303.43	0.44	168.719	0.08	50	Lung	A549	MW6	MTT	76.35	safe
ERM00000548	Ag_PVP_Sigma Aldrich_576832	PVP	60	177	30	11309.7	0	14.16	25.23	60.61	0	261.58	0.616599	261.62	0.499522	6.25	Intestinal	HCT-116	MW96	WST-1	77.0167	safe
ERM00000548	Ag_PVP_Sigma Aldrich_576832	PVP	60	177	30	11309.7	0	14.16	25.23	60.61	0	251.27	0.59	270.9	0.51	50	Intestinal	HCT-116	MW96	WST-1	77.9253	safe
ERM00000548	Ag_PVP_Sigma Aldrich_576832	PVP	60	177	30	11309.7	0	14.16	25.23	60.61	0	450.27	0.44	177.2	0.04	100	Lung	A549	MW6	MTT	77.95	safe
ERM00000548	Ag_PVP_Sigma Aldrich_576832	PVP	60	177	30	11309.7	0	14.16	25.23	60.61	0	450.27	0.44	177.2	0.04	100	Lung	A549	MW6	Alamar_Blue	78	safe
ERM00000548	Ag_PVP_Sigma Aldrich_576832	PVP	60	177	30	11309.7	0	14.16	25.23	60.61	0	286.137	0.520087	159.775	0.230816	5	Lung	A549	MW96	MTT	78.44	safe
ERM00000548	Ag_PVP_Sigma Aldrich_576832	PVP	60	177	30	11309.7	0	14.16	25.23	60.61	0	251.27	0.59	270.9	0.51	50	Intestinal	HCT-116	MW96	WST-1	78.5198	safe
ERM00000548	Ag_PVP_Sigma Aldrich_576832	PVP	60	177	30	11309.7	0	14.16	25.23	60.61	0	261.58	0.616599	261.62	0.499522	6.25	Intestinal	HCT-116	MW96	WST-1	78.946	safe
ERM00000548	Ag_PVP_Sigma Aldrich_576832	PVP	60	177	30	11309.7	0	14.16	25.23	60.61	0	251.867	0.592447	275.215	0.498653	12.5	Intestinal	HCT-116	MW96	WST-1	79.2897	safe
ERM00000548	Ag_PVP_Sigma Aldrich_576832	PVP	60	177	30	11309.7	0	14.16	25.23	60.61	0	251.867	0.592447	275.215	0.498653	12.5	Intestinal	HCT-116	MW96	WST-1	79.3484	safe
ERM00000548	Ag_PVP_Sigma Aldrich_576832	PVP	60	177	30	11309.7	0	14.16	25.23	60.61	0	261.58	0.616599	261.62	0.499522	6.25	Intestinal	HCT-116	MW96	WST-1	79.6492	safe
ERM00000548	Ag_PVP_Sigma Aldrich_576832	PVP	60	177	30	11309.7	0	14.16	25.23	60.61	0	250.806	0.601146	278.098	0.506498	25	Intestinal	HCT-116	MW96	WST-1	79.8247	safe
ERM00000548	Ag_PVP_Sigma Aldrich_576832	PVP	60	177	30	11309.7	0	14.16	25.23	60.61	0	250.806	0.601146	278.098	0.506498	25	Intestinal	HCT-116	MW96	WST-1	79.8603	safe
ERM00000548	Ag_PVP_Sigma Aldrich_576832	PVP	60	177	30	11309.7	0	14.16	25.23	60.61	0	250.806	0.601146	278.098	0.506498	25	Intestinal	HCT-116	MW96	WST-1	79.9181	safe
ERM00000548	Ag_PVP_Sigma Aldrich_576832	PVP	60	177	30	11309.7	0	14.16	25.23	60.61	0	251.27	0.59	270.9	0.51	50	Intestinal	HCT-116	MW96	WST-1	79.9889	safe
ERM00000548	Ag_PVP_Sigma Aldrich_576832	PVP	60	177	30	11309.7	0	14.16	25.23	60.61	0	261.58	0.616599	261.62	0.499522	6.25	Intestinal	HCT-116	MW96	WST-1	80.1583	safe
ERM00000548	Ag_PVP_Sigma Aldrich_576832	PVP	60	177	30	11309.7	0	14.16	25.23	60.61	0	261.58	0.616599	261.62	0.499522	6.25	Intestinal	HCT-116	MW96	WST-1	81.2031	safe
ERM00000548	Ag_PVP_Sigma Aldrich_576832	PVP	60	177	30	11309.7	0	14.16	25.23	60.61	0	251.867	0.592447	275.215	0.498653	12.5	Intestinal	HCT-116	MW96	WST-1	81.2259	safe
ERM00000548	Ag_PVP_Sigma Aldrich_576832	PVP	60	177	30	11309.7	0	14.16	25.23	60.61	0	250.806	0.601146	278.098	0.506498	25	Intestinal	HCT-116	MW96	WST-1	81.3618	safe
ERM00000548	Ag_PVP_Sigma Aldrich_576832	PVP	60	177	30	11309.7	0	14.16	25.23	60.61	0	303.43	0.44	168.719	0.08	50	Lung	A549	MW6	MTT	81.76	safe
ERM00000548	Ag_PVP_Sigma Aldrich_576832	PVP	60	177	30	11309.7	0	14.16	25.23	60.61	0	251.27	0.59	270.9	0.51	50	Intestinal	HCT-116	MW96	WST-1	81.7807	safe
ERM00000548	Ag_PVP_Sigma Aldrich_576832	PVP	60	177	30	11309.7	0	14.16	25.23	60.61	0	261.58	0.616599	261.62	0.499522	6.25	Intestinal	HCT-116	MW96	WST-1	81.8165	safe
ERM00000548	Ag_PVP_Sigma Aldrich_576832	PVP	60	177	30	11309.7	0	14.16	25.23	60.61	0	261.58	0.616599	261.62	0.499522	6.25	Intestinal	HCT-116	MW96	WST-1	81.978	safe
ERM00000548	Ag_PVP_Sigma Aldrich_576832	PVP	60	177	30	11309.7	0	14.16	25.23	60.61	0	897.76	0.64	926.967	0.67	25	Intestinal	HCT-116	MW96	WST-1	82.2425	safe
ERM00000548	Ag_PVP_Sigma Aldrich_576832	PVP	60	177	30	11309.7	0	14.16	25.23	60.61	0	261.58	0.616599	261.62	0.499522	6.25	Intestinal	HCT-116	MW96	WST-1	82.3667	safe
ERM00000548	Ag_PVP_Sigma Aldrich_576832	PVP	60	177	30	11309.7	0	14.16	25.23	60.61	0	450.27	0.44	177.2	0.04	100	Lung	A549	MW6	MTT	82.77	safe
ERM00000548	Ag_PVP_Sigma Aldrich_576832	PVP	60	177	30	11309.7	0	14.16	25.23	60.61	0	251.27	0.59	270.9	0.51	50	Intestinal	HCT-116	MW96	WST-1	82.7743	safe
ERM00000548	Ag_PVP_Sigma Aldrich_576832	PVP	60	177	30	11309.7	0	14.16	25.23	60.61	0	897.76	0.64	926.967	0.67	25	Intestinal	HCT-116	MW96	WST-1	82.9194	safe
ERM00000548	Ag_PVP_Sigma Aldrich_576832	PVP	60	177	30	11309.7	0	14.16	25.23	60.61	0	250.806	0.601146	278.098	0.506498	25	Intestinal	HCT-116	MW96	WST-1	82.9922	safe
ERM00000548	Ag_PVP_Sigma Aldrich_576832	PVP	60	177	30	11309.7	0	14.16	25.23	60.61	0	261.58	0.616599	261.62	0.499522	6.25	Intestinal	HCT-116	MW96	WST-1	83.0905	safe
ERM00000548	Ag_PVP_Sigma Aldrich_576832	PVP	60	177	30	11309.7	0	14.16	25.23	60.61	0	303.43	0.44	168.719	0.08	50	Lung	A549	MW6	Alamar_Blue	83.1	safe
ERM00000548	Ag_PVP_Sigma Aldrich_576832	PVP	60	177	30	11309.7	0	14.16	25.23	60.61	0	261.58	0.616599	261.62	0.499522	6.25	Intestinal	HCT-116	MW96	WST-1	83.1383	safe
ERM00000548	Ag_PVP_Sigma Aldrich_576832	PVP	60	177	30	11309.7	0	14.16	25.23	60.61	0	261.58	0.616599	261.62	0.499522	6.25	Intestinal	HCT-116	MW96	WST-1	83.1479	safe
ERM00000548	Ag_PVP_Sigma Aldrich_576832	PVP	60	177	30	11309.7	0	14.16	25.23	60.61	0	303.43	0.44	168.719	0.08	50	Lung	A549	MW6	MTT	83.18	safe
ERM00000548	Ag_PVP_Sigma Aldrich_576832	PVP	60	177	30	11309.7	0	14.16	25.23	60.61	0	303.43	0.44	168.719	0.08	50	Lung	A549	MW6	Alamar_Blue	83.45	safe
ERM00000548	Ag_PVP_Sigma Aldrich_576832	PVP	60	177	30	11309.7	0	14.16	25.23	60.61	0	897.76	0.64	926.967	0.67	25	Intestinal	HCT-116	MW96	WST-1	84.0029	safe
ERM00000548	Ag_PVP_Sigma Aldrich_576832	PVP	60	177	30	11309.7	0	14.16	25.23	60.61	0	251.867	0.592447	275.215	0.498653	12.5	Intestinal	HCT-116	MW96	WST-1	84.1387	safe
ERM00000548	Ag_PVP_Sigma Aldrich_576832	PVP	60	177	30	11309.7	0	14.16	25.23	60.61	0	251.867	0.592447	275.215	0.498653	12.5	Intestinal	HCT-116	MW96	WST-1	84.2658	safe
ERM00000548	Ag_PVP_Sigma Aldrich_576832	PVP	60	177	30	11309.7	0	14.16	25.23	60.61	0	1221	0.67	1255	0.75	12.5	Intestinal	HCT-116	MW96	WST-1	84.3113	safe
ERM00000548	Ag_PVP_Sigma Aldrich_576832	PVP	60	177	30	11309.7	0	14.16	25.23	60.61	0	261.58	0.616599	261.62	0.499522	6.25	Intestinal	HCT-116	MW96	WST-1	84.4685	safe
ERM00000548	Ag_PVP_Sigma Aldrich_576832	PVP	60	177	30	11309.7	0	14.16	25.23	60.61	0	215.33	0.44	163.63	0.11	20	Lung	A549	MW6	MTT	84.49	safe
ERM00000548	Ag_PVP_Sigma Aldrich_576832	PVP	60	177	30	11309.7	0	14.16	25.23	60.61	0	450.27	0.44	177.2	0.04	100	Lung	A549	MW6	MTT	85.22	safe
ERM00000548	Ag_PVP_Sigma Aldrich_576832	PVP	60	177	30	11309.7	0	14.16	25.23	60.61	0	251.27	0.59	270.9	0.51	50	Intestinal	HCT-116	MW96	WST-1	85.3346	safe
ERM00000548	Ag_PVP_Sigma Aldrich_576832	PVP	60	177	30	11309.7	0	14.16	25.23	60.61	0	251.27	0.59	270.9	0.51	50	Intestinal	HCT-116	MW96	WST-1	85.4617	safe
ERM00000548	Ag_PVP_Sigma Aldrich_576832	PVP	60	177	30	11309.7	0	14.16	25.23	60.61	0	396.17	0.48	192.4	0.31	100	Lung	A549	MW12	MTT	85.56	safe
ERM00000548	Ag_PVP_Sigma Aldrich_576832	PVP	60	177	30	11309.7	0	14.16	25.23	60.61	0	251.867	0.592447	275.215	0.498653	12.5	Intestinal	HCT-116	MW96	WST-1	85.8213	safe
ERM00000548	Ag_PVP_Sigma Aldrich_576832	PVP	60	177	30	11309.7	0	14.16	25.23	60.61	0	1221	0.67	1255	0.75	12.5	Intestinal	HCT-116	MW96	WST-1	86.0467	safe
ERM00000548	Ag_PVP_Sigma Aldrich_576832	PVP	60	177	30	11309.7	0	14.16	25.23	60.61	0	1221	0.67	1255	0.75	12.5	Intestinal	HCT-116	MW96	WST-1	86.2674	safe
ERM00000548	Ag_PVP_Sigma Aldrich_576832	PVP	60	177	30	11309.7	0	14.16	25.23	60.61	0	261.58	0.616599	261.62	0.499522	6.25	Intestinal	HCT-116	MW96	WST-1	86.4698	safe
ERM00000548	Ag_PVP_Sigma Aldrich_576832	PVP	60	177	30	11309.7	0	14.16	25.23	60.61	0	261.58	0.616599	261.62	0.499522	6.25	Intestinal	HCT-116	MW96	WST-1	86.9101	safe
ERM00000548	Ag_PVP_Sigma Aldrich_576832	PVP	60	177	30	11309.7	0	14.16	25.23	60.61	0	897.76	0.64	926.967	0.67	25	Intestinal	HCT-116	MW96	WST-1	86.975	safe
ERM00000548	Ag_PVP_Sigma Aldrich_576832	PVP	60	177	30	11309.7	0	14.16	25.23	60.61	0	897.76	0.64	926.967	0.67	25	Intestinal	HCT-116	MW96	WST-1	87.0599	safe
ERM00000548	Ag_PVP_Sigma Aldrich_576832	PVP	60	177	30	11309.7	0	14.16	25.23	60.61	0	1221	0.67	1255	0.75	12.5	Intestinal	HCT-116	MW96	WST-1	87.0882	safe
ERM00000548	Ag_PVP_Sigma Aldrich_576832	PVP	60	177	30	11309.7	0	14.16	25.23	60.61	0	286.137	0.520087	159.775	0.230816	1	Lung	A549	MW96	MTT	87.17	safe
ERM00000548	Ag_PVP_Sigma Aldrich_576832	PVP	60	177	30	11309.7	0	14.16	25.23	60.61	0	185.97	0.44	161.933	0.12	10	Lung	A549	MW6	MTT	87.8	safe
ERM00000548	Ag_PVP_Sigma Aldrich_576832	PVP	60	177	30	11309.7	0	14.16	25.23	60.61	0	250.806	0.601146	278.098	0.506498	25	Intestinal	HCT-116	MW96	WST-1	87.8368	safe
ERM00000548	Ag_PVP_Sigma Aldrich_576832	PVP	60	177	30	11309.7	0	14.16	25.23	60.61	0	261.58	0.616599	261.62	0.499522	6.25	Intestinal	HCT-116	MW96	WST-1	87.8594	safe
ERM00000548	Ag_PVP_Sigma Aldrich_576832	PVP	60	177	30	11309.7	0	14.16	25.23	60.61	0	897.76	0.64	926.967	0.67	25	Intestinal	HCT-116	MW96	WST-1	88.1299	safe
ERM00000548	Ag_PVP_Sigma Aldrich_576832	PVP	60	177	30	11309.7	0	14.16	25.23	60.61	0	261.58	0.616599	261.62	0.499522	6.25	Intestinal	HCT-116	MW96	WST-1	88.2117	safe
ERM00000548	Ag_PVP_Sigma Aldrich_576832	PVP	60	177	30	11309.7	0	14.16	25.23	60.61	0	261.58	0.616599	261.62	0.499522	6.25	Intestinal	HCT-116	MW96	WST-1	88.6716	safe
ERM00000548	Ag_PVP_Sigma Aldrich_576832	PVP	60	177	30	11309.7	0	14.16	25.23	60.61	0	303.43	0.44	168.719	0.08	50	Lung	A549	MW6	MTT	88.75	safe
ERM00000548	Ag_PVP_Sigma Aldrich_576832	PVP	60	177	30	11309.7	0	14.16	25.23	60.61	0	897.76	0.64	926.967	0.67	25	Intestinal	HCT-116	MW96	WST-1	88.8571	safe
ERM00000548	Ag_PVP_Sigma Aldrich_576832	PVP	60	177	30	11309.7	0	14.16	25.23	60.61	0	1221	0.67	1255	0.75	12.5	Intestinal	HCT-116	MW96	WST-1	89.2254	safe
ERM00000548	Ag_PVP_Sigma Aldrich_576832	PVP	60	177	30	11309.7	0	14.16	25.23	60.61	0	452.78	0.57	146.456	0.2	50	Lung	A549	MW12	MTT	90.1	safe
ERM00000548	Ag_PVP_Sigma Aldrich_576832	PVP	60	177	30	11309.7	0	14.16	25.23	60.61	0	215.33	0.44	163.63	0.11	20	Lung	A549	MW6	MTT	90.52	safe
ERM00000548	Ag_PVP_Sigma Aldrich_576832	PVP	60	177	30	11309.7	0	14.16	25.23	60.61	0	450.27	0.44	177.2	0.04	100	Lung	A549	MW6	MTT	90.62	safe
ERM00000548	Ag_PVP_Sigma Aldrich_576832	PVP	60	177	30	11309.7	0	14.16	25.23	60.61	0	1221	0.67	1255	0.75	12.5	Intestinal	HCT-116	MW96	WST-1	91.3887	safe
ERM00000548	Ag_PVP_Sigma Aldrich_576832	PVP	60	177	30	11309.7	0	14.16	25.23	60.61	0	450.27	0.44	177.2	0.04	100	Lung	A549	MW6	MTT	91.58	safe
ERM00000548	Ag_PVP_Sigma Aldrich_576832	PVP	60	177	30	11309.7	0	14.16	25.23	60.61	0	185.97	0.44	161.933	0.12	10	Lung	A549	MW6	MTT	92.41	safe
ERM00000548	Ag_PVP_Sigma Aldrich_576832	PVP	60	177	30	11309.7	0	14.16	25.23	60.61	0	1221	0.67	1255	0.75	12.5	Intestinal	HCT-116	MW96	WST-1	92.4735	safe
ERM00000548	Ag_PVP_Sigma Aldrich_576832	PVP	60	177	30	11309.7	0	14.16	25.23	60.61	0	215.33	0.44	163.63	0.11	20	Lung	A549	MW6	MTT	92.51	safe
ERM00000548	Ag_PVP_Sigma Aldrich_576832	PVP	60	177	30	11309.7	0	14.16	25.23	60.61	0	897.76	0.64	926.967	0.67	25	Intestinal	HCT-116	MW96	WST-1	92.5287	safe
ERM00000548	Ag_PVP_Sigma Aldrich_576832	PVP	60	177	30	11309.7	0	14.16	25.23	60.61	0	261.58	0.616599	261.62	0.499522	6.25	Intestinal	HCT-116	MW96	WST-1	92.5567	safe
ERM00000548	Ag_PVP_Sigma Aldrich_576832	PVP	60	177	30	11309.7	0	14.16	25.23	60.61	0	185.97	0.44	161.933	0.12	10	Lung	A549	MW6	MTT	92.58	safe
ERM00000548	Ag_PVP_Sigma Aldrich_576832	PVP	60	177	30	11309.7	0	14.16	25.23	60.61	0	1221	0.67	1255	0.75	12.5	Intestinal	HCT-116	MW96	WST-1	92.9394	safe
ERM00000548	Ag_PVP_Sigma Aldrich_576832	PVP	60	177	30	11309.7	0	14.16	25.23	60.61	0	261.58	0.616599	261.62	0.499522	6.25	Intestinal	HCT-116	MW96	WST-1	93.1145	safe
ERM00000548	Ag_PVP_Sigma Aldrich_576832	PVP	60	177	30	11309.7	0	14.16	25.23	60.61	0	897.76	0.64	926.967	0.67	25	Intestinal	HCT-116	MW96	WST-1	93.346	safe
ERM00000548	Ag_PVP_Sigma Aldrich_576832	PVP	60	177	30	11309.7	0	14.16	25.23	60.61	0	1221	0.67	1255	0.75	12.5	Intestinal	HCT-116	MW96	WST-1	93.5336	safe
ERM00000548	Ag_PVP_Sigma Aldrich_576832	PVP	60	177	30	11309.7	0	14.16	25.23	60.61	0	251.867	0.592447	275.215	0.498653	12.5	Intestinal	HCT-116	MW96	WST-1	94.5384	safe
ERM00000548	Ag_PVP_Sigma Aldrich_576832	PVP	60	177	30	11309.7	0	14.16	25.23	60.61	0	215.33	0.44	163.63	0.11	20	Lung	A549	MW6	MTT	95.28	safe
ERM00000548	Ag_PVP_Sigma Aldrich_576832	PVP	60	177	30	11309.7	0	14.16	25.23	60.61	0	261.58	0.616599	261.62	0.499522	6.25	Intestinal	HCT-116	MW96	WST-1	95.3585	safe
ERM00000548	Ag_PVP_Sigma Aldrich_576832	PVP	60	177	30	11309.7	0	14.16	25.23	60.61	0	185.97	0.44	161.933	0.12	10	Lung	A549	MW6	MTT	95.54	safe
ERM00000548	Ag_PVP_Sigma Aldrich_576832	PVP	60	177	30	11309.7	0	14.16	25.23	60.61	0	286.137	0.520087	159.775	0.230816	0.1	Lung	A549	MW6	MTT	95.63	safe
ERM00000548	Ag_PVP_Sigma Aldrich_576832	PVP	60	177	30	11309.7	0	14.16	25.23	60.61	0	215.33	0.44	163.63	0.11	20	Lung	A549	MW6	Alamar_Blue	96.33	safe
ERM00000548	Ag_PVP_Sigma Aldrich_576832	PVP	60	177	30	11309.7	0	14.16	25.23	60.61	0	897.76	0.64	926.967	0.67	25	Intestinal	HCT-116	MW96	WST-1	96.4711	safe
ERM00000548	Ag_PVP_Sigma Aldrich_576832	PVP	60	177	30	11309.7	0	14.16	25.23	60.61	0	286.137	0.520087	159.775	0.230816	1	Lung	A549	MW6	MTT	96.81	safe
ERM00000548	Ag_PVP_Sigma Aldrich_576832	PVP	60	177	30	11309.7	0	14.16	25.23	60.61	0	1221	0.67	1255	0.75	12.5	Intestinal	HCT-116	MW96	WST-1	96.98	safe
ERM00000548	Ag_PVP_Sigma Aldrich_576832	PVP	60	177	30	11309.7	0	14.16	25.23	60.61	0	215.33	0.44	163.63	0.11	20	Lung	A549	MW6	Alamar_Blue	97.72	safe
ERM00000548	Ag_PVP_Sigma Aldrich_576832	PVP	60	177	30	11309.7	0	14.16	25.23	60.61	0	1221	0.67	1255	0.75	12.5	Intestinal	HCT-116	MW96	WST-1	97.9143	safe
ERM00000548	Ag_PVP_Sigma Aldrich_576832	PVP	60	177	30	11309.7	0	14.16	25.23	60.61	0	286.137	0.520087	159.775	0.230816	0.1	Lung	A549	MW6	MTT	98.34	safe
ERM00000548	Ag_PVP_Sigma Aldrich_576832	PVP	60	177	30	11309.7	0	14.16	25.23	60.61	0	1221	0.67	1255	0.75	12.5	Intestinal	HCT-116	MW96	WST-1	98.536	safe
ERM00000548	Ag_PVP_Sigma Aldrich_576832	PVP	60	177	30	11309.7	0	14.16	25.23	60.61	0	286.137	0.520087	159.775	0.230816	0.1	Lung	A549	MW6	MTT	98.75	safe
ERM00000548	Ag_PVP_Sigma Aldrich_576832	PVP	60	177	30	11309.7	0	14.16	25.23	60.61	0	286.137	0.520087	159.775	0.230816	1	Lung	A549	MW6	MTT	99.28	safe
ERM00000548	Ag_PVP_Sigma Aldrich_576832	PVP	60	177	30	11309.7	0	14.16	25.23	60.61	0	251.867	0.592447	275.215	0.498653	12.5	Intestinal	HCT-116	MW96	WST-1	99.3385	safe
ERM00000548	Ag_PVP_Sigma Aldrich_576832	PVP	60	177	30	11309.7	0	14.16	25.23	60.61	0	260.648	0.516765	157.427	0.228552	0.1	Lung	A549	MW6	Alamar_Blue	99.82	safe
ERM00000548	Ag_PVP_Sigma Aldrich_576832	PVP	60	177	30	11309.7	0	14.16	25.23	60.61	0	1221	0.67	1255	0.75	12.5	Intestinal	HCT-116	MW96	WST-1	100.033	safe
ERM00000548	Ag_PVP_Sigma Aldrich_576832	PVP	60	177	30	11309.7	0	14.16	25.23	60.61	0	286.137	0.520087	159.775	0.230816	1	Lung	A549	MW6	MTT	100.12	safe
ERM00000548	Ag_PVP_Sigma Aldrich_576832	PVP	60	177	30	11309.7	0	14.16	25.23	60.61	0	251.867	0.592447	275.215	0.498653	12.5	Intestinal	HCT-116	MW96	WST-1	100.439	safe
ERM00000548	Ag_PVP_Sigma Aldrich_576832	PVP	60	177	30	11309.7	0	14.16	25.23	60.61	0	251.867	0.592447	275.215	0.498653	12.5	Intestinal	HCT-116	MW96	WST-1	101.203	safe
ERM00000548	Ag_PVP_Sigma Aldrich_576832	PVP	60	177	30	11309.7	0	14.16	25.23	60.61	0	251.867	0.592447	275.215	0.498653	12.5	Intestinal	HCT-116	MW96	WST-1	101.349	safe
ERM00000548	Ag_PVP_Sigma Aldrich_576832	PVP	60	177	30	11309.7	0	14.16	25.23	60.61	0	303.43	0.44	168.719	0.08	50	Lung	A549	MW6	MTT	101.35	safe
ERM00000548	Ag_PVP_Sigma Aldrich_576832	PVP	60	177	30	11309.7	0	14.16	25.23	60.61	0	286.137	0.520087	159.775	0.230816	1	Lung	A549	MW6	MTT	101.96	safe
ERM00000548	Ag_PVP_Sigma Aldrich_576832	PVP	60	177	30	11309.7	0	14.16	25.23	60.61	0	286.137	0.520087	159.775	0.230816	0.1	Lung	A549	MW6	MTT	102.01	safe
ERM00000548	Ag_PVP_Sigma Aldrich_576832	PVP	60	177	30	11309.7	0	14.16	25.23	60.61	0	303.43	0.44	168.719	0.08	50	Lung	A549	MW6	MTT	102.32	safe
ERM00000548	Ag_PVP_Sigma Aldrich_576832	PVP	60	177	30	11309.7	0	14.16	25.23	60.61	0	185.97	0.44	161.933	0.12	10	Lung	A549	MW6	Alamar_Blue	102.36	safe
ERM00000548	Ag_PVP_Sigma Aldrich_576832	PVP	60	177	30	11309.7	0	14.16	25.23	60.61	0	261.58	0.616599	261.62	0.499522	6.25	Intestinal	HCT-116	MW96	WST-1	102.521	safe
ERM00000548	Ag_PVP_Sigma Aldrich_576832	PVP	60	177	30	11309.7	0	14.16	25.23	60.61	0	260.648	0.516765	157.427	0.228552	5	Lung	A549	MW12	Alamar_Blue	102.67	safe
ERM00000548	Ag_PVP_Sigma Aldrich_576832	PVP	60	177	30	11309.7	0	14.16	25.23	60.61	0	260.648	0.516765	157.427	0.228552	1	Lung	A549	MW6	Alamar_Blue	102.89	safe
ERM00000548	Ag_PVP_Sigma Aldrich_576832	PVP	60	177	30	11309.7	0	14.16	25.23	60.61	0	286.137	0.520087	159.775	0.230816	0.1	Lung	A549	MW6	MTT	103.12	safe
ERM00000548	Ag_PVP_Sigma Aldrich_576832	PVP	60	177	30	11309.7	0	14.16	25.23	60.61	0	286.137	0.520087	159.775	0.230816	1	Lung	A549	MW6	MTT	104.25	safe
ERM00000548	Ag_PVP_Sigma Aldrich_576832	PVP	60	177	30	11309.7	0	14.16	25.23	60.61	0	286.137	0.520087	159.775	0.230816	1	Lung	A549	MW6	MTT	104.58	safe
ERM00000548	Ag_PVP_Sigma Aldrich_576832	PVP	60	177	30	11309.7	0	14.16	25.23	60.61	0	185.97	0.44	161.933	0.12	10	Lung	A549	MW6	MTT	106.75	safe
ERM00000548	Ag_PVP_Sigma Aldrich_576832	PVP	60	177	30	11309.7	0	14.16	25.23	60.61	0	260.648	0.516765	157.427	0.228552	0.1	Lung	A549	MW6	Alamar_Blue	107.69	safe
ERM00000548	Ag_PVP_Sigma Aldrich_576832	PVP	60	177	30	11309.7	0	14.16	25.23	60.61	0	486.74	0.63	118.889	0.14	20	Lung	A549	MW12	MTT	108.86	safe
ERM00000548	Ag_PVP_Sigma Aldrich_576832	PVP	60	177	30	11309.7	0	14.16	25.23	60.61	0	1221	0.67	1255	0.75	12.5	Intestinal	HCT-116	MW96	WST-1	109.371	safe
ERM00000548	Ag_PVP_Sigma Aldrich_576832	PVP	60	177	30	11309.7	0	14.16	25.23	60.61	0	1221	0.67	1255	0.75	12.5	Intestinal	HCT-116	MW96	WST-1	109.839	safe
ERM00000548	Ag_PVP_Sigma Aldrich_576832	PVP	60	177	30	11309.7	0	14.16	25.23	60.61	0	260.648	0.516765	157.427	0.228552	1	Lung	A549	MW12	Alamar_Blue	111.34	safe
ERM00000548	Ag_PVP_Sigma Aldrich_576832	PVP	60	177	30	11309.7	0	14.16	25.23	60.61	0	953.83	0.96	226.13	0.39	10	Lung	A549	MW6	MTT	111.35	safe
ERM00000548	Ag_PVP_Sigma Aldrich_576832	PVP	60	177	30	11309.7	0	14.16	25.23	60.61	0	260.648	0.516765	157.427	0.228552	1	Lung	A549	MW6	Alamar_Blue	112.49	safe
ERM00000548	Ag_PVP_Sigma Aldrich_576832	PVP	60	177	30	11309.7	0	14.16	25.23	60.61	0	185.97	0.44	161.933	0.12	10	Lung	A549	MW6	Alamar_Blue	114.06	safe
ERM00000548	Ag_PVP_Sigma Aldrich_576832	PVP	60	177	30	11309.7	0	14.16	25.23	60.61	0	286.137	0.520087	159.775	0.230816	0.5	Lung	A549	MW12	MTT	116.71	safe
ERM00000548	Ag_PVP_Sigma Aldrich_576832	PVP	60	177	30	11309.7	0	14.16	25.23	60.61	0	286.137	0.520087	159.775	0.230816	5	Lung	A549	MW12	MTT	117.25	safe
ERM00000548	Ag_PVP_Sigma Aldrich_576832	PVP	60	177	30	11309.7	0	14.16	25.23	60.61	0	498.07	0.65	109.7	0.12	10	Lung	A549	MW12	MTT	119	safe
ERM00000548	Ag_PVP_Sigma Aldrich_576832	PVP	60	177	30	11309.7	0	14.16	25.23	60.61	0	215.33	0.44	163.63	0.11	20	Lung	A549	MW6	MTT	119.42	safe
ERM00000548	Ag_PVP_Sigma Aldrich_576832	PVP	60	177	30	11309.7	0	14.16	25.23	60.61	0	286.137	0.520087	159.775	0.230816	1	Lung	A549	MW12	MTT	120.54	safe
ERM00000580	Ag-CUR	CUR	22.9	67	7	3981.6	0	38.89	1.68	54.24	5.19	122	0.28	160.467	0.17	50	Lung	A549	MW6	Alamar_Blue	85.31	safe
ERM00000580	Ag-CUR	CUR	22.9	67	7	3981.6	0	38.89	1.68	54.24	5.19	124.9	0.28	174.587	0.14	20	Lung	A549	MW6	Alamar_Blue	92.09	safe
ERM00000580	Ag-CUR	CUR	22.9	67	7	3981.6	0	38.89	1.68	54.24	5.19	122	0.28	160.467	0.17	50	Lung	A549	MW6	Alamar_Blue	92.23	safe
ERM00000580	Ag-CUR	CUR	22.9	67	7	3981.6	0	38.89	1.68	54.24	5.19	117.17	0.27	136.933	0.22	100	Lung	A549	MW6	Alamar_Blue	94.48	safe
ERM00000580	Ag-CUR	CUR	22.9	67	7	3981.6	0	38.89	1.68	54.24	5.19	124.9	0.28	174.587	0.14	20	Lung	A549	MW6	Alamar_Blue	95.49	safe
ERM00000580	Ag-CUR	CUR	22.9	67	7	3981.6	0	38.89	1.68	54.24	5.19	122	0.28	160.467	0.17	50	Lung	A549	MW6	Alamar_Blue	96.29	safe
ERM00000580	Ag-CUR	CUR	22.9	67	7	3981.6	0	38.89	1.68	54.24	5.19	117.17	0.27	136.933	0.22	100	Lung	A549	MW6	Alamar_Blue	97.22	safe
ERM00000580	Ag-CUR	CUR	22.9	67	7	3981.6	0	38.89	1.68	54.24	5.19	110.252	0.36162	159.891	0.140725	0	Lung	A549	MW6	Alamar_Blue	98.27	safe
ERM00000580	Ag-CUR	CUR	22.9	67	7	3981.6	0	38.89	1.68	54.24	5.19	124.9	0.28	174.587	0.14	20	Lung	A549	MW6	Alamar_Blue	98.45	safe
ERM00000580	Ag-CUR	CUR	22.9	67	7	3981.6	0	38.89	1.68	54.24	5.19	110.252	0.36162	159.891	0.140725	1	Lung	A549	MW6	Alamar_Blue	98.92	safe
ERM00000580	Ag-CUR	CUR	22.9	67	7	3981.6	0	38.89	1.68	54.24	5.19	123.93	0.26	144.3	0.09	10	Lung	A549	MW6	Alamar_Blue	98.95	safe
ERM00000580	Ag-CUR	CUR	22.9	67	7	3981.6	0	38.89	1.68	54.24	5.19	123.93	0.26	144.3	0.09	10	Lung	A549	MW6	Alamar_Blue	100.1	safe
ERM00000580	Ag-CUR	CUR	22.9	67	7	3981.6	0	38.89	1.68	54.24	5.19	110.252	0.36162	159.891	0.140725	1	Lung	A549	MW6	Alamar_Blue	100.2	safe
ERM00000580	Ag-CUR	CUR	22.9	67	7	3981.6	0	38.89	1.68	54.24	5.19	110.252	0.36162	159.891	0.140725	0	Lung	A549	MW6	Alamar_Blue	100.71	safe
ERM00000580	Ag-CUR	CUR	22.9	67	7	3981.6	0	38.89	1.68	54.24	5.19	110.252	0.36162	159.891	0.140725	0	Lung	A549	MW6	Alamar_Blue	101.03	safe
ERM00000580	Ag-CUR	CUR	22.9	67	7	3981.6	0	38.89	1.68	54.24	5.19	123.93	0.26	144.3	0.09	10	Lung	A549	MW6	Alamar_Blue	101.19	safe
ERM00000580	Ag-CUR	CUR	22.9	67	7	3981.6	0	38.89	1.68	54.24	5.19	110.252	0.36162	159.891	0.140725	1	Lung	A549	MW6	Alamar_Blue	101.36	safe
ERM00000580	Ag-CUR	CUR	22.9	67	7	3981.6	0	38.89	1.68	54.24	5.19	117.17	0.27	136.933	0.22	100	Lung	A549	MW6	Alamar_Blue	102.56	safe

## Sheet: dictionary
Term	dataType	aliases	Add ontological ID	Link	Name	Comment	Parents	Children	Established Link 2 ENM
Nanoforms			NPO_1892	http://purl.bioontology.org/ontology/npo#NPO_1892	silver nanoparticle
Coating			NPO_1962	http://purl.bioontology.org/ontology/npo#NPO_1962	surface coating
Crystallinity			Thesaurus.owl#C133974	https://bioportal.bioontology.org/ontologies/ENM/?p=classes&conceptid=http%3A%2F%2Fncicb.nci.nih.gov%2Fxml%2Fowl%2FEVS%2FThesaurus.owl%23C133974&jump_to_nav=true	Crystallinity	The detection and quantification of the amount of amorphous material within a highly crystalline substance.
Chemical composition (wt. %)			npo#NPO_1494	https://bioportal.bioontology.org/ontologies/ENM/?p=classes&conceptid=http%3A%2F%2Fpurl.bioontology.org%2Fontology%2Fnpo%23NPO_1494&jump_to_nav=true
Core_size_nm_TEM			ENM_8000295	https://bioportal.bioontology.org/ontologies/ENM/?p=classes&conceptid=http%3A%2F%2Fpurl.enanomapper.org%2Fonto%2FENM_8000295	size TEM
Hydrodynamic diameter (nm) (DLS)			npo#NPO_1915	https://bioportal.bioontology.org/ontologies/ENM?p=classes&conceptid=http%3A%2F%2Fpurl.bioontology.org%2Fontology%2Fnpo%23NPO_1915	hydrodynamic diameter
Polydispersity index (DLS)			npo#NPO_1849	https://bioportal.bioontology.org/ontologies/ENM/?p=classes&conceptid=http%3A%2F%2Fpurl.bioontology.org%2Fontology%2Fnpo%23NPO_1849&jump_to_nav=true	polydispersity index value
Exposure dose_PPM			efo:EFO_0000428	http://www.ebi.ac.uk/efo/EFO_0000428		The total quantity or strength of a substance administered at one time.
Exposure duration_h			efo:EFO_0000433	http://www.ebi.ac.uk/efo/EFO_0000433	duration
Spherical_surface_Area				http://semanticscience.org/resource/CHEMINF_000515	specific surface area
Organ			UMLS:C0178784 BIRNLEX:4 WBbt:0003760 OpenCyc:Mx4rwP3iWpwpEbGdrcN5Y29ycA CARO:0020004 OpenCyc:Mx4rv5XMb5wpEbGdrcN5Y29ycA EMAPA:35949 EFO:0000634 NCIT:C13018 FMA:67498 MA:0003001 ENVO:01000162	http://purl.obolibrary.org/obo/UBERON_0000062
Cell_line			efo:EFO_0002934	http://www.ebi.ac.uk/efo/EFO_0002934	lung cancer cell line
Cell_type			CL:0001034	http://purl.obolibrary.org/obo/CL_0001034
Assay			BAO_0003009	http://www.bioassayontology.org/bao#BAO_0003009	cell viability assay
viability_%				http://www.bioassayontology.org/bao#BAO_0000202		It is a measure of living cells in a culture well. Unit of Measure is always % when normalized to the dynamic range of the assay. It can be estimated in the compound treated wells in comparison to vehicle-treated control wells and is expressed as a percent. Viability is determined by measuring tetrazolium salt and alamar blue reduction, staining with selective fluorescent dyes, or ATP content. AT…
XRD			CHMO:0000156	https://www.ebi.ac.uk/ols/ontologies/chmo/terms?iri=http%3A%2F%2Fpurl.obolibrary.org%2Fobo%2FCHMO_0000156	X-ray diffraction
Transmission electron microscope			npo#NPO_1441	https://bioportal.bioontology.org/ontologies/ENM/?p=classes&conceptid=http%3A%2F%2Fpurl.bioontology.org%2Fontology%2Fnpo%23NPO_1441&jump_to_nav=true	TEMs use electrons as light source and their much lower wavelength makes it possible to get a resolution a thousand times better than with a light microscope.[source: http://Nobelprize.org]
Scanning electron microscope			npo#NPO_1429	https://bioportal.bioontology.org/ontologies/ENM/?p=classes&conceptid=http%3A%2F%2Fpurl.bioontology.org%2Fontology%2Fnpo%23NPO_1429&jump_to_nav=true	scanning electron microscopy
ZetaSizer (DLS)			ENM_0000075	https://bioportal.bioontology.org/ontologies/ENM/?p=classes&conceptid=http%3A%2F%2Fpurl.enanomapper.org%2Fonto%2F%2FENM_0000075&jump_to_nav=true	Malvern Zetasizer
Electron Microscopy			npo#NPO_1428	https://bioportal.bioontology.org/ontologies/ENM/?p=classes&conceptid=http%3A%2F%2Fpurl.bioontology.org%2Fontology%2Fnpo%23NPO_1428&jump_to_nav=true
EDX			npo#NPO_1777	https://bioportal.bioontology.org/ontologies/ENM/?p=classes&conceptid=http%3A%2F%2Fpurl.bioontology.org%2Fontology%2Fnpo%23NPO_1777&jump_to_nav=true	energy dispersive spectrometer
UV-VIS Absorption			npo#NPO_1710	https://bioportal.bioontology.org/ontologies/ENM/?p=classes&conceptid=http%3A%2F%2Fpurl.bioontology.org%2Fontology%2Fnpo%23NPO_1710&jump_to_nav=true	absorption spectroscopy
Electron diffraction spectroscopy			CHMO:0000142	https://www.ebi.ac.uk/ols/ontologies/chmo/terms?iri=http%3A%2F%2Fpurl.obolibrary.org%2Fobo%2FCHMO_0000142
Coherent anti-stikes Raman Spectroscopy (CARS)			CMO:0000661	https://www.rsc.org/publishing/journals/prospect/ontology.asp?id=CMO:0000661&MSID=C2CP42248D
resonance-enhanced surface second-harmonic generation (SHG)			OBI_0000923	https://bioportal.bioontology.org/ontologies/ENM/?p=classes&conceptid=http%3A%2F%2Fpurl.obolibrary.org%2Fobo%2FOBI_0000923&jump_to_nav=true	surface plasmon resonance binding assay	A binding assay that uses the detection of electromagnetic waves in a surface to detect material entities adsorbed to the surface, which change the local optical index of refraction.
flow cytometer			NPO_1769	https://bioportal.bioontology.org/ontologies/ENM/?p=classes&conceptid=http%3A%2F%2Fpurl.bioontology.org%2Fontology%2Fnpo%23NPO_1769
spectrophotometer			npo:NPO_1773	https://bioportal.bioontology.org/ontologies/ENM/?p=classes&conceptid=http%3A%2F%2Fpurl.bioontology.org%2Fontology%2Fnpo%23NPO_1773
In vitro exposure system				https://www.vitrocell.com/inhalation-toxicology/exposure-systems/vitrocell-cloud-system/vitrocell-cloud-alpha-12
